# Supplementary material for: Transcriptional Mechanisms of Proneural Factors and REST in Regulating Neuronal Reprogramming of Astrocytes
Source: Cell Stem Cell. 2015 Jul 2;17(1):74–88. doi: 10.1016/j.stem.2015.05.014 (PMC4509553; doi:10.1016/j.stem.2015.05.014)
Supplement: Table S1. Overview of Regulated Genes upon Neurog2ERT2 Induction [file mmc2.xls]

## Sheet: Probe set level
		Table S1
		Overview of regulated genes upon Neurog2ERT2 induction, related to Figure 1
Symbol or ID	Probeset	Gene Title	Entrez	Linear fold-change>1.2x, p<0.01, Ngn2_4h vs Ctrl (199)	Linear fold-change>1.2x, p<0.01, Ngn2_24h vs Ctrl (253)	Linear fold-change>1.2x, p<0.01, Ngn2_48h vs Ctrl_D (260)
6430704M03Rik	1437640_at	RIKEN cDNA 6430704M03 gene	230235		2.32659	2.38498
Apcdd1	1418382_at	adenomatosis polyposis coli down-regulated 1	494504		1.73003
Cadm3	1418921_at	cell adhesion molecule 3	94332		1.77766	1.58016
Cd36	1450884_at	CD36 antigen	12491		-1.36949
Elavl2	1421882_a_at	ELAV (embryonic lethal, abnormal vision, Drosophila)-like 2 (Hu antigen B)	15569		2.411	2.55638
Figf	1438954_x_at	c-fos induced growth factor	14205		1.67227
Figf	1438953_at	c-fos induced growth factor	14205		1.72203
Fndc5	1453135_at	fibronectin type III domain containing 5	384061	1.33826	1.75159
Kctd14	1455451_at	potassium channel tetramerisation domain containing 14	233529	1.43715	1.69364
Lrp8	1440882_at	low density lipoprotein receptor-related protein 8, apolipoprotein e receptor	16975		1.63475
Lrrtm1	1455883_a_at	leucine rich repeat transmembrane neuronal 1	74342		2.13379	1.57289
Masp1	1455346_at	mannan-binding lectin serine peptidase 1	17174		1.45257
Mfsd4	1436021_at	major facilitator superfamily domain containing 4	213006		1.65991
Neurod4	1436694_s_at	neurogenic differentiation 4	11923		1.6168
Nupr1	1419666_x_at	nuclear protein 1	56312		-1.4536
Snca	1436853_a_at	synuclein, alpha	20617		2.11887	1.7127
Sox11	1429372_at	SRY-box containing gene 11	20666		1.53359
Tmem2	1451458_at	transmembrane protein 2	83921		1.68041
Wisp1	1448594_at	WNT1 inducible signaling pathway protein 1	22402		2.0516
1110059G02Rik	1436203_a_at	RIKEN cDNA 1110059G02 gene	68786		-1.4364
130004C03	1442992_at	hypothetical LOC403343	403343		1.56492
1700012D14Rik	1438880_at	RIKEN cDNA 1700012D14 gene	75479		1.81716
2310076G05Rik	1442077_at	RIKEN cDNA 2310076G05 gene	76963		2.00102
2610301H18Rik	1432599_at	RIKEN cDNA 2610301H18 gene	72489		1.39159
2810474O19Rik	1452397_at	RIKEN cDNA 2810474O19 gene	67246		-1.43895
4833441D16Rik	1456706_at	RIKEN cDNA 4833441D16 gene	108962		1.5041
4930505M18Rik	1453835_at	RIKEN cDNA 4930505M18 gene	67641		-1.37291
4930579G24Rik	1429364_at	RIKEN cDNA 4930579G24 gene	75939		1.58207
6430704M03Rik	1436340_at	RIKEN cDNA 6430704M03 gene /// RIKEN cDNA 9630041G16 gene	100223		1.96339	1.89962
9030425E11Rik	1448250_at	RIKEN cDNA 9030425E11 gene	71566	1.26361	1.47053
9330198I05Rik	1432303_at	RIKEN cDNA 9330198I05 gene	77560		-1.42092
A230065H16Rik	1442011_at	RIKEN cDNA A230065H16 gene	380787		-1.59067
A930004J17Rik	1457760_at	RIKEN cDNA A930004J17 gene	319635		1.4025
A930006K02Rik	1442196_at	RIKEN cDNA A930006K02 gene /// hypothetical LOC100503120	100503120		1.3992
Adamts2	1455720_at	a disintegrin-like and metallopeptidase (reprolysin type) with thrombospondin type 1 motif, 2	216725		1.40987
Adamts4	1455965_at	a disintegrin-like and metallopeptidase (reprolysin type) with thrombospondin type 1 motif, 4	240913		1.62261	1.57901
AI426237	1458548_at				1.48713
AI447438	1442074_at				-1.81662
AI465523	1457814_at				1.44831
AI593288	1444458_at				1.48814
Anks1	1452204_at	ankyrin repeat and SAM domain containing 1	224650		1.60506
Apcdd1	1449070_x_at	adenomatosis polyposis coli down-regulated 1	494504		1.50571
Arid4b	1460384_a_at	AT rich interactive domain 4B (RBP1-like)	94246		1.52506
Arsj	1457827_at	arylsulfatase J	271970		1.69564
Ascl2	1460514_s_at	achaete-scute complex homolog 2 (Drosophila)	17173		-1.41638
Ass1	1416239_at	argininosuccinate synthetase 1	11898		1.52345
AV154022	1457842_at				2.00434
AV295214	1437612_at				1.41425
AV351137	1440103_at				2.01044
AW548720	1445111_at				2.54968
AW551910	1440438_at				1.44684
AW553200	1419900_at				-1.60158
B3gnt9-ps	1435468_at	UDP-GlcNAc:betaGal beta-1,3-N-acetylglucosaminyltransferase 9, pseudogene	97440		1.43112
BB030901	1458460_at				1.65406
BB042748	1443233_at				1.59798
BB084593	1441574_at				1.84694
BB150912	1456650_at				1.8382
BB257743	1457988_at				1.54866
BB337886	1440807_at				1.53433
BB416028	1440488_at				1.37636
BB426260	1440056_at				2.18686	2.07559
BB729836	1440139_at				2.10995
BB794742	1455892_x_at				1.72008	1.43022
BE692322	1444017_at				1.63001
BE952410	1445477_at				-1.37926
BE993418	1456900_at				-1.46927
BF318131	1445646_at				1.55555
BG067940	1440511_at				1.50153	1.4303
BG069698	1442862_at				1.47459
BG074383	1446050_at				1.66576
BG075143	1456952_at				1.55447
BG862223	1455869_at				1.4451
Blk	1422775_at	B lymphoid kinase	12143		-1.39278
BM119687	1447060_at				1.50614
BM124643	1447270_at				1.67363
BM201499	1458279_at				1.40763
BM206467	1459632_at				1.96309
BM221919	1440287_at				1.61474
BM238972	1457847_at				2.20133
BM942899	1443744_at				1.39313
Btbd11	1428377_at	BTB (POZ) domain containing 11	74007		1.57838	1.59479
Btg2	1416250_at	B-cell translocation gene 2, anti-proliferative	12227		1.59423
C230098O21Rik	1433988_s_at	RIKEN cDNA C230098O21 gene	102153		4.3089	3.51157
C78859	1420048_at	expressed sequence C78859	97455		1.41021
Cadm3	1449272_at	cell adhesion molecule 3	94332		1.54839
Calm1	1433592_at	calmodulin 1	12313		1.65726
Cbfa2t3	1438705_at	core-binding factor, runt domain, alpha subunit 2, translocated to, 3 (human)	12398		1.83612	1.5095
Ccrl1	1437669_x_at	Chemokine (C-C motif) receptor-like 1	252837		-1.36694
Cd248	1417439_at	CD248 antigen, endosialin	70445		-1.46566
Cd36	1423166_at	CD36 antigen	12491		-1.66256
Ceacam11	1439458_x_at	carcinoembryonic antigen-related cell adhesion molecule 11	66996		-1.41273
Cep192	1440081_at	Centrosomal protein 192	70799		1.79686
Chd5	1436095_at	chromodomain helicase DNA binding protein 5	269610		1.42922
Chn2	1428574_a_at	chimerin (chimaerin) 2	69993		1.41038
Chodl	1451440_at	chondrolectin	246048		1.77137
Cmtm7	1460253_at	CKLF-like MARVEL transmembrane domain containing 7	102545	1.2796	1.48072
Cnr1	1434172_at	cannabinoid receptor 1 (brain)	12801		3.17544
Col22a1	1453084_s_at	collagen, type XXII, alpha 1	69700		-1.48309
Cplx2	1436383_at	complexin 2	12890		1.45844
Cpxm2	1460248_at	carboxypeptidase X 2 (M14 family)	55987		1.50282
Ctnna1	1436631_at	catenin (cadherin associated protein), alpha 1	12385		1.94252	1.55246
Cubn	1452270_s_at	cubilin (intrinsic factor-cobalamin receptor)	65969		-1.42833
Cyp2e1	1415994_at	cytochrome P450, family 2, subfamily e, polypeptide 1	13106		-1.45583
D11Bwg0517e	1436450_at	DNA segment, Chr 11, Brigham & Women's Genetics 0517 expressed	52897		1.57374
Dab1	1421100_a_at	disabled homolog 1 (Drosophila)	13131		1.42356
Darc	1432273_a_at	Duffy blood group, chemokine receptor	13349		1.75441	1.55121
Dll4	1421826_at	delta-like 4 (Drosophila)	54485		1.47578
Dscaml1	1441706_at	Down syndrome cell adhesion molecule-like 1	114873		1.5085
Elavl2	1421883_at	ELAV (embryonic lethal, abnormal vision, Drosophila)-like 2 (Hu antigen B)	15569		1.78038	2.46549
Elovl7	1441091_at	ELOVL family member 7, elongation of long chain fatty acids (yeast)	74559		-1.39012
Emid1	1449581_at	EMI domain containing 1	140703		1.39766
Emilin1	1416414_at	elastin microfibril interfacer 1	100952		1.45957
Enho	1454585_at	energy homeostasis associated	69638		1.36541
Fam184b	1440200_at	family with sequence similarity 184, member B	58227		-1.41314
Fbxl7	1440441_at	F-box and leucine-rich repeat protein 7	448987		1.67756	1.591
Fgd4	1451659_at	FYVE, RhoGEF and PH domain containing 4	224014		1.42571
Fgf7	1438405_at	fibroblast growth factor 7	14178		-1.49434
Figf	1449528_at	c-fos induced growth factor	14205		1.44286	1.43633
Fndc5	1435115_at	fibronectin type III domain containing 5	384061		1.69872
Fzd1	1437284_at	frizzled homolog 1 (Drosophila)	14362		1.37983
Fzd9	1427529_at	frizzled homolog 9 (Drosophila)	14371		-1.46619
Gal	1460668_at	galanin	14419		2.5509
Gcom1	1455180_at	GRINL1A complex locus	102371		1.88781
Gm106	1456335_at	predicted gene 106	226866		-1.4299
Gm1337	1443287_at	predicted gene 1337	383787		-1.36386
Gm996	1447412_at	predicted gene 996	381353		-1.38558
Gng2	1428157_at	guanine nucleotide binding protein (G protein), gamma 2	14702		1.52764
Gng4	1447669_s_at	guanine nucleotide binding protein (G protein), gamma 4	14706		1.85288
Gpr30	1428250_at	G protein-coupled receptor 30	76854	1.28752	1.48433	1.4085
Grasp	1441894_s_at	GRP1 (general receptor for phosphoinositides 1)-associated scaffold protein	56149	2.02741	2.30786	1.7595
Guca2a	1416905_at	guanylate cyclase activator 2a (guanylin)	14915		-1.40304
Gucy1a3	1420533_at	guanylate cyclase 1, soluble, alpha 3	60596		-1.38054
Herc1	1440437_at	hect (homologous to the E6-AP (UBE3A) carboxyl terminus) domain and RCC1 (CHC1)-like domain (RLD) 1	235439		1.43922
Hes5	1456010_x_at	hairy and enhancer of split 5 (Drosophila)	15208		1.57704
Hes6	1436050_x_at	hairy and enhancer of split 6 (Drosophila)	55927	1.4737	1.51979	1.5264
Hhipl1	1430062_at	hedgehog interacting protein-like 1	214305		-1.38495
Hmgn1	1422496_at	high mobility group nucleosomal binding domain 1	15312		-1.41486
Homer2	1424367_a_at	homer homolog 2 (Drosophila)	26557		1.72802
Hoxc6	1427361_at	homeobox C6	15425		-1.45005
Il17ra	1420904_at	interleukin 17 receptor A	16172		1.44242
Inmt	1418697_at	indolethylamine N-methyltransferase	21743		-1.42373
Insm1	1421399_at	insulinoma-associated 1	53626		3.02389
Irf3	1438721_a_at	interferon regulatory factor 3	54131		1.48545
Kcnc2	1455258_at	potassium voltage gated channel, Shaw-related subfamily, member 2	268345		-1.37145
Kctd14	1455452_x_at	potassium channel tetramerisation domain containing 14	233529		1.6251
Klhdc7a	1456409_at	kelch domain containing 7A	242721		-1.43694
Ky	1422081_at	kyphoscoliosis peptidase	16716		-1.43462
Laptm5	1436905_x_at	lysosomal-associated protein transmembrane 5	16792		-1.41513
Letmd1	1441021_at	LETM1 domain containing 1	68614		1.38401
Lima1	1450629_at	LIM domain and actin binding 1	65970		1.42695
Lipg	1450188_s_at	lipase, endothelial	16891		1.42808
LOC100503297	1438392_at	hypothetical protein LOC100503297	100503297		1.37409
LOC100504619	1436464_at	hypothetical LOC100504619	100504619		1.53305
LOC100504740	1443333_at	hypothetical LOC100504740	100504740		-1.51652
LOC100505062	1436981_a_at	hypothetical LOC100505062 /// tyrosine 3-monooxygenase/tryptophan 5-monooxygenase activation protein, zeta polypeptide	100505062		-1.56692
Loxl2	1431004_at	lysyl oxidase-like 2	94352		1.82773
Lrp8	1442347_at	low density lipoprotein receptor-related protein 8, apolipoprotein e receptor	16975		1.59134
Lrrc15	1453214_at	leucine rich repeat containing 15	74488		-1.65151
Lrrc17	1429679_at	leucine rich repeat containing 17	74511		2.32554
Lrrtm1	1452624_at	leucine rich repeat transmembrane neuronal 1	74342		1.4798
Ly6e	1439773_at	lymphocyte antigen 6 complex, locus E	17069		1.53815
Lypd1	1431569_a_at	Ly6/Plaur domain containing 1	72585		1.47775
Map3k12	1438908_at	mitogen-activated protein kinase kinase kinase 12	26404		-1.4627
Masp1	1438603_x_at	mannan-binding lectin serine peptidase 1	17174		1.39113
Mei4	1437935_at	meiosis-specific, MEI4 homolog (S. cerevisiae)	75033		-1.60289
Mfap4	1424010_at	microfibrillar-associated protein 4	76293		1.65853
Mfsd4	1455531_at	major facilitator superfamily domain containing 4	213006		1.65779	1.99854
Mkx	1437492_at	mohawk homeobox	210719		1.6359
Mmp12	1449153_at	matrix metallopeptidase 12	17381		-1.91505
Mospd2	1453920_a_at	motile sperm domain containing 2	76763		1.62024
Mpl	1421461_at	myeloproliferative leukemia virus oncogene	17480		-1.40549
Mrc2	1421045_at	mannose receptor, C type 2	17534	1.26108	1.47939
Ms4a6d	1419599_s_at	membrane-spanning 4-domains, subfamily A, member 6D	68774		-1.43631
Mxd1	1434830_at	MAX dimerization protein 1	17119		1.39329
Mycl1	1434777_at	v-myc myelocytomatosis viral oncogene homolog 1, lung carcinoma derived (avian)	16918	1.55673	1.58442
Myef2	1425349_a_at	myelin basic protein expression factor 2, repressor	17876		1.52688
Napg	1443366_at	N-ethylmaleimide sensitive fusion protein attachment protein gamma	108123		1.52702
Nav2	1441353_at	neuron navigator 2	78286		1.80216
Ndrg1	1423413_at	N-myc downstream regulated gene 1	17988		1.47612
Nedd4l	1457374_at	neural precursor cell expressed, developmentally down-regulated gene 4-like	83814		1.73577
Nek1	1438592_at	NIMA (never in mitosis gene a)-related expressed kinase 1	18004		1.48858
Neurod4	1418054_at	neurogenic differentiation 4	11923		1.6161
Nkd1	1429506_at	naked cuticle 1 homolog (Drosophila)	93960		1.74829
Nptx1	1434877_at	neuronal pentraxin 1	18164		1.45479
Nptx2	1420720_at	neuronal pentraxin 2	53324		1.54684
Nupr1	1419665_a_at	nuclear protein 1	56312		-1.46398
Ocrl	1438284_at	oculocerebrorenal syndrome of Lowe	320634		1.46029
Opn1sw	1449132_at	opsin 1 (cone pigments), short-wave-sensitive (color blindness, tritan)	12057		1.43966
Otx2	1425926_a_at	orthodenticle homolog 2 (Drosophila)	18424		-1.41524
Pcgf6	1454120_a_at	polycomb group ring finger 6	71041		1.50704
Pde8b	1437989_at	phosphodiesterase 8B	218461		-1.49306
Plcxd2	1435462_at	phosphatidylinositol-specific phospholipase C, X domain containing 2	433022		1.40317
Pnma1	1429224_at	paraneoplastic antigen MA1	70481		-1.54252
Porcn	1424220_a_at	porcupine homolog (Drosophila)	53627		1.63883
Pou3f1	1460038_at	POU domain, class 3, transcription factor 1	18991		1.38421
Ppp1r14a	1418086_at	protein phosphatase 1, regulatory (inhibitor) subunit 14A	68458		2.45856	1.75831
Ppp1r3g	1428923_at	protein phosphatase 1, regulatory (inhibitor) subunit 3G	76487		1.50343
Prl2c2	1427760_s_at	prolactin family 2, subfamily c, member 2 /// prolactin family 2, subfamily c, member 3 /// prolactin family 2, subfamily c, member 4	18811		-1.56124
Prox1	1437894_at	prospero-related homeobox 1	19130		1.59491	1.67944
Psmd9	1447670_at	proteasome (prosome, macropain) 26S subunit, non-ATPase, 9	67151		1.41783
Ptprj	1425587_a_at	protein tyrosine phosphatase, receptor type, J	19271		1.37112
Qsox1	1420831_at	quiescin Q6 sulfhydryl oxidase 1	104009		1.51687
Rai14	1417401_at	retinoic acid induced 14	75646		-1.4491
Rasd1	1423619_at	RAS, dexamethasone-induced 1	19416		2.53215	1.6422
Rasd2	1427344_s_at	RASD family, member 2	75141		1.84134	1.78068
Rbm18	1458182_at	RNA binding motif protein 18	67889		1.54711
Rcor2	1417302_at	REST corepressor 2	104383		1.58833	1.52113
Rdh5	1418808_at	retinol dehydrogenase 5	19682		2.116
Sbno1	1455026_at	sno, strawberry notch homolog 1 (Drosophila)	243272		1.49665
Sema5a	1437422_at	sema domain, seven thrombospondin repeats (type 1 and type 1-like), transmembrane domain (TM) and short cytoplasmic domain, (semaphorin) 5A	20356		1.54536
Sema5b	1435963_at	sema domain, seven thrombospondin repeats (type 1 and type 1-like), transmembrane domain (TM) and short cytoplasmic domain, (semaphorin) 5B	20357		1.62725	1.40917
Serping1	1416625_at	serine (or cysteine) peptidase inhibitor, clade G, member 1	12258		1.5804
Sertad4	1454877_at	SERTA domain containing 4	214791	1.46158	1.59357
Sf1	1422321_a_at	splicing factor 1	22668		1.43296
Sfrp1	1448395_at	secreted frizzled-related protein 1	20377		1.49277
Shb	1434153_at	src homology 2 domain-containing transforming protein B	230126		1.45426
Shf	1436167_at	Src homology 2 domain containing F	435684		1.57489
Shisa3	1460000_at	shisa homolog 3 (Xenopus laevis)	330096		-1.43923
Slc26a10	1447115_at	Solute carrier family 26, member 10	216441	-1.28351	-1.3699
Slit1	1425277_at	slit homolog 1 (Drosophila)	20562		1.47144
Smc1a	1417831_at	structural maintenance of chromosomes 1A	24061		-1.51728
Smoc2	1415935_at	SPARC related modular calcium binding 2	64074		1.5886
Snca	1418493_a_at	synuclein, alpha	20617		2.05506	1.67453
Socs2	1449109_at	suppressor of cytokine signaling 2	216233		1.51675
Sox11	1453125_at	SRY-box containing gene 11	20666		1.42879
Spns2	1451601_a_at	spinster homolog 2 (Drosophila)	216892		1.56572
Srsf3	1438215_at	serine/arginine-rich splicing factor 3	20383		1.45574
St3gal5	1460241_a_at	ST3 beta-galactoside alpha-2,3-sialyltransferase 5	20454		1.59176	1.55358
St6galnac4	1418074_at	ST6 (alpha-N-acetyl-neuraminyl-2,3-beta-galactosyl-1,3)-N-acetylgalactosaminide alpha-2,6-sialyltransferase 4	20448		1.47103
Stbd1	1434442_at	starch binding domain 1	52331		1.45573
Stk35	1439802_at	serine/threonine kinase 35	67333		-1.36729
Syn2	1458105_at	synapsin II	20965		1.38164
Syt7	1441927_at	synaptotagmin VII	54525		-1.48319
Tesc	1418743_a_at	tescalcin	57816		1.61962
Tg	1450790_at	thyroglobulin	21819		-1.40283
Thoc1	1420043_s_at	THO complex 1	225160		-1.51268
Thrsp	1424737_at	thyroid hormone responsive SPOT14 homolog (Rattus)	21835		1.73058	1.56406
Tmem119	1451344_at	transmembrane protein 119	231633		1.45367
Tmem178	1429175_at	transmembrane protein 178	68027	1.38135	2.16397
Tmem2	1424711_at	transmembrane protein 2	83921		1.48637
Tmtc4	1428113_at	transmembrane and tetratricopeptide repeat containing 4	70551		1.76044
Tnik	1429870_at	TRAF2 and NCK interacting kinase	665113		1.64632
Trnp1	1453008_at	TMF1-regulated nuclear protein 1	69539		2.44719	2.96706
Ttll10	1442762_at	tubulin tyrosine ligase-like family, member 10	330010		-1.44095
Tubb3	1415978_at	tubulin, beta 3	22152		1.45179
Tube1	1437942_x_at	epsilon-tubulin 1	71924		-1.52432
Ucma	1428994_s_at	upper zone of growth plate and cartilage matrix associated	68527		1.50977
Wisp1	1448593_at	WNT1 inducible signaling pathway protein 1	22402		1.7173
Ypel2	1454901_at	yippee-like 2 (Drosophila)	77864		1.54432
Zfp318	1425347_a_at	zinc finger protein 318	57908		-1.38248
Zfp52	1426472_at	zinc finger protein 52	22710		-1.42236
Zfp667	1436122_at	zinc finger protein 667	384763		1.43761
Zfp830	1423339_s_at	zinc finger protein 830	66983		1.44075
Cxcl2	1449984_at	chemokine (C-X-C motif) ligand 2	20310			2.0764
BB203348	1456386_at					1.89425
BB440867	1443166_at					1.88898
Btbd11	1459838_s_at	BTB (POZ) domain containing 11	74007			1.87573
Mobp	1450088_a_at	myelin-associated oligodendrocytic basic protein	17433			1.81934
Ccl5	1418126_at	chemokine (C-C motif) ligand 5	20304			1.81695
Magi1	1458240_at	Membrane associated guanylate kinase, WW and PDZ domain containing 1	14924			1.79965
Gm3579	1431214_at	predicted gene 3579	100041932			1.74304
D2Ertd295e	1446133_at	DNA segment, Chr 2, ERATO Doi 295, expressed	51901			1.73016
BF464701	1443511_at					1.72929
Ssh1	1438253_at	slingshot homolog 1 (Drosophila)	231637			1.71404
Anks1b	1449634_a_at	ankyrin repeat and sterile alpha motif domain containing 1B	77531			1.70485
LOC552902	1456659_at	hypothetical LOC552902	552902			1.69791
Scn8a	1423515_at	sodium channel, voltage-gated, type VIII, alpha	20273			1.69273
Tnxb	1450798_at	tenascin XB	81877			1.69118
BE982890	1444488_at					1.68632
Lmcd1	1424596_s_at	LIM and cysteine-rich domains 1	30937			1.67993
Slc26a3	1429467_s_at	solute carrier family 26, member 3	13487			1.67751
LOC548102	1439586_at	hypothetical LOC548102	548102			1.67338
Nmt1	1418082_at	N-myristoyltransferase 1	18107			1.66052
Ddx4	1427242_at	DEAD (Asp-Glu-Ala-Asp) box polypeptide 4	13206			1.65778
Srsf11	1430077_at	serine/arginine-rich splicing factor 11	69207			1.65425
Krit1	1428730_at	KRIT1, ankyrin repeat containing	79264			1.65156
Mndal	1452231_x_at	myeloid nuclear differentiation antigen like	100040462			1.64699
Sh3kbp1	1456261_at	SH3-domain kinase binding protein 1	58194			1.64467
Ptchd2	1455122_at	patched domain containing 2	242748			1.64217
Cbfa2t3	1418582_at	core-binding factor, runt domain, alpha subunit 2, translocated to, 3 (human)	12398			1.63986
Igsf3	1455049_at	immunoglobulin superfamily, member 3	78908			1.63918
Igsf3	1455048_at	immunoglobulin superfamily, member 3	78908			1.63607
Thrsp	1422973_a_at	thyroid hormone responsive SPOT14 homolog (Rattus)	21835			1.62864
Ly6e	1453304_s_at	lymphocyte antigen 6 complex, locus E	17069			1.62638
Gdap10	1420342_at	ganglioside-induced differentiation-associated-protein 10	14546			1.62353
Cadm3	1418922_at	cell adhesion molecule 3	94332			1.61556
Pcgf6	1432108_at	polycomb group ring finger 6	71041			1.61406
H2-gs10	1451644_a_at	MHC class I like protein GS10 /// histocompatibility 2, Q region locus 6 /// histocompatibility 2, Q region locus 6-like	110557			1.61372
Zfx	1428046_a_at	zinc finger protein X-linked	22764			1.61176
Lepr	1425644_at	leptin receptor	16847			1.60967
Cplx2	1421477_at	complexin 2	12890			1.60873
Zfp783	1434857_at	zinc finger protein 783	232785			1.60327
Esr1	1421244_at	estrogen receptor 1 (alpha)	13982	1.36461		1.60119
Rock1	1441162_at	Rho-associated coiled-coil containing protein kinase 1	19877			1.59333
BM238599	1445256_at					1.58417
Mecp2	1438538_at	methyl CpG binding protein 2	17257			1.58396
Nmb	1419405_at	neuromedin B	68039			1.5835
Il6	1450297_at	interleukin 6	16193			1.58078
Cxcl1	1419209_at	chemokine (C-X-C motif) ligand 1	14825			1.57802
AV228877	1440011_at					1.56936
BB656631	1431225_at					1.56662
BB473987	1440690_at					1.56463
9530086O07Rik	1430392_at	RIKEN cDNA 9530086O07 gene	78741			1.55857
Gle1	1440720_s_at	GLE1 RNA export mediator (yeast)	74412			1.55709
Crebzf	1425698_a_at	CREB/ATF bZIP transcription factor	233490			1.55647
Epha2	1421151_a_at	Eph receptor A2	13836			1.54998
Enpp3	1439260_a_at	ectonucleotide pyrophosphatase/phosphodiesterase 3	209558			1.54801
Camkk2	1424475_at	calcium/calmodulin-dependent protein kinase kinase 2, beta	207565			1.54636
Sfmbt1	1422894_at	Scm-like with four mbt domains 1	54650			1.54481
Slc6a6	1437149_at	solute carrier family 6 (neurotransmitter transporter, taurine), member 6	21366			1.54333
BG075224	1446001_at					1.54171
Pex6	1456302_at	peroxisomal biogenesis factor 6	224824			1.54088
BB801162	1447480_at					1.53782
Apol9a	1424518_at	apolipoprotein L 9a /// apolipoprotein L 9b	223672			1.53761
Phip	1438535_at	pleckstrin homology domain interacting protein	83946			1.53752
Hmgb4	1429349_at	high-mobility group box 4	69317			1.53442
BB447484	1458586_at					1.53439
Fyco1	1453424_at	FYVE and coiled-coil domain containing 1	17281			1.53219
Cst12	1424627_at	cystatin 12	69362			1.52918
D14Ertd668e	1438868_at	DNA segment, Chr 14, ERATO Doi 668, expressed	219132			1.52339
BF147024	1442709_at					1.52303
Jmjd1c	1439998_at	jumonji domain containing 1C	108829			1.52092
BC024836	1452402_at					1.519
BM942961	1444522_at					1.51826
Sfswap	1438674_a_at	splicing factor, suppressor of white-apricot homolog (Drosophila)	231769			1.5174
Rbm5	1438069_a_at	RNA binding motif protein 5	83486			1.51601
Gas5	1436222_at	growth arrest specific 5	14455			1.51436
Matk	1432329_a_at	megakaryocyte-associated tyrosine kinase	17179			1.51276
Gtf2i	1431675_a_at	general transcription factor II I	14886			1.50757
BG064109	1438301_at					1.50721
Fbln2	1423407_a_at	fibulin 2	14115			1.50632
Anxa8	1417732_at	annexin A8	11752			1.50311
Foxp1	1438802_at	Forkhead box P1	108655			1.49929
Insl5	1449493_at	insulin-like 5	23919			1.49912
BB531021	1443337_at					1.49616
Efhd2	1431339_a_at	EF hand domain containing 2	27984			1.49334
BB041366	1445148_at					1.49206
Mrpl38	1430610_at	mitochondrial ribosomal protein L38	60441			1.49184
Sltm	1445720_at	SAFB-like, transcription modulator	66660			1.48681
Ralgps1	1431391_at	Ral GEF with PH domain and SH3 binding motif 1	241308			1.48623
Skap1	1441322_at	src family associated phosphoprotein 1	78473			1.48595
Insm1	1455865_at	insulinoma-associated 1	53626			1.48585
Cspp1	1453608_at	centrosome and spindle pole associated protein 1	211660			1.48408
BB154367	1445235_at					1.4789
Lamb1	1424113_at	laminin B1	16777			1.47858
Loxl1	1451978_at	lysyl oxidase-like 1	16949			1.47839
BB036515	1446167_at					1.47808
Zfp646	1439212_at	zinc finger protein 646	233905			1.47229
Aqp11	1447606_x_at	aquaporin 11	66333			1.47041
D15Ertd180e	1444814_at	DNA segment, Chr 15, ERATO Doi 180, expressed	52498			1.46989
BM118162	1445398_at					1.468
NM_053120	1423020_at					1.4644
Slc31a2	1416654_at	solute carrier family 31, member 2	20530			1.46082
6530418L21Rik	1444723_at	RIKEN cDNA 6530418L21 gene	109050			1.45944
AA407881	1440717_at	expressed sequence AA407881	101931			1.45934
4833420G17Rik	1430220_at	RIKEN cDNA 4833420G17 gene	67392			1.45317
Myo1d	1458550_at	myosin ID	338367			1.45092
Tspyl1	1460717_at	testis-specific protein, Y-encoded-like 1	22110			1.45078
D130051D11Rik	1439839_at	RIKEN cDNA D130051D11 gene	319737			1.44962
AW494074	1458706_at					1.44051
C920025E04Rik	1449556_at	RIKEN cDNA C920025E04 gene /// histocompatibility 2, T region locus 23 /// h-2 class I histocompatibility antigen, D-37 alpha chain-like	100505163			1.43978
AB041803	1460417_at	cDNA sequence AB041803	232685			1.43816
Tmem132c	1438697_at	transmembrane protein 132C	208213			1.43803
Gm3579	1431213_a_at	predicted gene 3579	100041932			1.43637
BG067249	1458064_at					1.43615
Mphosph9	1431053_at	M-phase phosphoprotein 9	269702	1.38469		1.43548
Zswim6	1459722_at	Zinc finger, SWIM domain containing 6	67263			1.43416
Elavl4	1428741_at	ELAV (embryonic lethal, abnormal vision, Drosophila)-like 4 (Hu antigen D)	15572			1.43347
Tnpo1	1419864_x_at	transportin 1	238799			1.43272
BE985076	1442807_at					1.43157
Cntn2	1435165_at	contactin 2	21367			1.43063
BB473438	1446332_at					1.42987
Col18a1	1418237_s_at	collagen, type XVIII, alpha 1	12822			1.42591
BB560357	1440087_at					1.42537
BB539454	1458130_at					1.42337
Atp5c1	1438809_at	ATP synthase, H+ transporting, mitochondrial F1 complex, gamma polypeptide 1	11949			1.42321
Birc3	1421392_a_at	baculoviral IAP repeat-containing 3	11796			1.42259
Lepr	1456156_at	leptin receptor	16847			1.42167
Prkcb	1443144_at	protein kinase C, beta	18751			1.4215
AW909485	1459150_at					1.41833
2700081O15Rik	1437291_at	RIKEN cDNA 2700081O15 gene	108899			1.41741
Zmynd11	1444461_at	Zinc finger, MYND domain containing 11	66505			1.41445
BG801845	1457746_at					1.4134
Gm996	1459050_at	Predicted gene 996	381353			1.41034
Pnrc2	1438766_at	proline-rich nuclear receptor coactivator 2	52830			1.39955
Cd177	1424509_at	CD177 antigen	68891			-1.40178
BC028789	1460064_at	cDNA sequence BC028789	407802			-1.40601
Rab8b	1426800_at	RAB8B, member RAS oncogene family	235442			-1.40624
Dock8	1439226_at	dedicator of cytokinesis 8	76088			-1.40673
AV316207	1459384_at					-1.40834
Krr1	1452658_at	KRR1, small subunit (SSU) processome component, homolog (yeast)	52705			-1.41075
LOC100504145	1456414_at	hypothetical LOC100504145	100504145			-1.41094
9430018C23Rik	1454512_at	RIKEN cDNA 9430018C23 gene	77267			-1.41167
4930447I22Rik	1432960_at	RIKEN cDNA 4930447I22 gene	112413			-1.41244
Nek5	1444163_at	NIMA (never in mitosis gene a)-related expressed kinase 5	330721			-1.41534
Gck	1425303_at	glucokinase	103988			-1.41561
BM117570	1444198_at					-1.41867
Rax	1418558_at	retina and anterior neural fold homeobox	19434			-1.42172
BE956919	1442428_at					-1.42388
Cxxc4	1437351_at	CXXC finger 4	319478			-1.43669
Cmklr1	1456887_at	chemokine-like receptor 1	14747			-1.43719
BG066791	1457872_at					-1.43783
H2-Aa	1438858_x_at	histocompatibility 2, class II antigen A, alpha	14960			-1.43842
Tdrd1	1421513_at	tudor domain containing 1	83561			-1.43955
4833408G04Rik	1432899_at	RIKEN cDNA 4833408G04 gene	74578			-1.44027
LOC100503807	1456875_at	hypothetical protein LOC100503807	100503807			-1.4404
Itsn1	1435884_at	intersectin 1 (SH3 domain protein 1A)	16443			-1.44443
Isl1	1450723_at	ISL1 transcription factor, LIM/homeodomain	16392			-1.44469
Spata1	1429662_at	spermatogenesis associated 1	70951			-1.4487
Mtl5	1431709_at	metallothionein-like 5, testis-specific (tesmin)	17771			-1.45005
BE864022	1450470_at					-1.45364
5830432E09Rik	1430799_at	RIKEN cDNA 5830432E09 gene	67765			-1.45389
Npnt	1421429_a_at	nephronectin	114249			-1.45506
5730407I07Rik	1432915_at	RIKEN cDNA 5730407I07 gene	70515			-1.45646
Tyms	1427810_at	thymidylate synthase	22171			-1.45988
AI836848	1442524_at					-1.46018
Hace1	1459130_at	HECT domain and ankyrin repeat containing, E3 ubiquitin protein ligase 1	209462			-1.46168
Fam107a	1434202_a_at	family with sequence similarity 107, member A	268709			-1.46335
Elf4	1421338_at	E74-like factor 4 (ets domain transcription factor)	56501			-1.46441
1700007J10Rik	1431612_at	RIKEN cDNA 1700007J10 gene	69320			-1.46512
AU023187	1446996_at					-1.46697
Lyz1	1436996_x_at	lysozyme 1	17110			-1.46863
Gm14873	1439277_at	predicted gene 14873	100126242			-1.4695
Tnnt2	1424967_x_at	troponin T2, cardiac	21956			-1.47155
Ttc21a	1441218_at	Tetratricopeptide repeat domain 21A	74052			-1.47194
Btla	1455656_at	B and T lymphocyte associated	208154			-1.47244
1700129C05Rik	1423469_at	RIKEN cDNA 1700129C05 gene	67932			-1.47251
4932425I24Rik	1428019_at	RIKEN cDNA 4932425I24 gene	320214			-1.47309
Ctla2a	1416811_s_at	cytotoxic T lymphocyte-associated protein 2 alpha /// cytotoxic T lymphocyte-associated protein 2 beta	13024			-1.4745
Mro	1430588_at	maestro	71263			-1.47878
2310057B04Rik	1430446_at	RIKEN cDNA 2310057B04 gene	69690			-1.48102
Las1l	1446743_at	LAS1-like (S. cerevisiae)	76130			-1.48122
BE979871	1459797_at					-1.48541
Chi3l3	1419764_at	chitinase 3-like 3	12655			-1.48712
Vwf	1435386_at	Von Willebrand factor homolog	22371			-1.48955
4930524N10Rik	1432433_at	RIKEN cDNA 4930524N10 gene	75071			-1.49201
Tmprss2	1458347_s_at	transmembrane protease, serine 2	50528			-1.49704
Zp2	1449016_at	zona pellucida glycoprotein 2	22787			-1.49844
Adarb2	1458112_at	adenosine deaminase, RNA-specific, B2	94191			-1.49847
Lyz1	1439426_x_at	lysozyme 1	17110			-1.50171
Csf2rb2	1449360_at	colony stimulating factor 2 receptor, beta 2, low-affinity (granulocyte-macrophage)	12984			-1.50765
Prg2	1422873_at	proteoglycan 2, bone marrow	19074			-1.50923
Acap1	1434873_a_at	ArfGAP with coiled-coil, ankyrin repeat and PH domains 1	216859			-1.51059
Slain2	1457457_at	SLAIN motif family, member 2	75991			-1.51091
Phf3	1442173_at	PHD finger protein 3	213109			-1.5204
Nfya	1427808_at	nuclear transcription factor-Y alpha	18044			-1.52221
Lor	1420183_at	loricrin	16939			-1.52404
Tifab	1444546_at	TRAF-interacting protein with forkhead-associated domain, family member B	212937			-1.52578
Neurl1B	1435564_at	neuralized homolog 1B (Drosophila)	240055			-1.52864
Rps21	1439415_x_at	ribosomal protein S21	66481			-1.52879
BG071051	1459131_at					-1.53111
Gpd1l	1438196_at	glycerol-3-phosphate dehydrogenase 1-like	333433			-1.53749
Elovl7	1440312_at	ELOVL family member 7, elongation of long chain fatty acids (yeast)	74559			-1.54085
Slc3a1	1448741_at	solute carrier family 3, member 1	20532			-1.54953
4930550C17Rik	1432089_at	RIKEN cDNA 4930550C17 gene	75245			-1.54993
Ctss	1448591_at	cathepsin S	13040			-1.55437
BM248133	1459443_at					-1.566
Gjb2	1423271_at	gap junction protein, beta 2	14619			-1.56664
Tctex1d1	1449831_at	Tctex1 domain containing 1	67344			-1.57399
Acp1	1422716_a_at	acid phosphatase 1, soluble	11431			-1.57639
Lor	1448745_s_at	loricrin	16939			-1.57989
Col8a2	1434667_at	collagen, type VIII, alpha 2	329941			-1.58537
4933413I22Rik	1432594_at	RIKEN cDNA 4933413I22 gene	71140			-1.59367
Zbtb38	1438269_at	zinc finger and BTB domain containing 38	245007			-1.59451
Rasgrp2	1417804_at	RAS, guanyl releasing protein 2	19395			-1.59775
Trip12	1451158_at	thyroid hormone receptor interactor 12	14897			-1.59997
4930545L23Rik	1430481_at	RIKEN cDNA 4930545L23 gene	78805			-1.60599
C87533	1446903_at					-1.60804
Pnpla6	1427379_at	Patatin-like phospholipase domain containing 6	50767			-1.61061
1700026D08Rik	1429074_at	RIKEN cDNA 1700026D08 gene	75556			-1.61391
D6Mm5e	1449358_at	DNA segment, Chr 6, Miriam Meisler 5, expressed	110958			-1.62937
BB148176	1446439_at					-1.63082
Amtn	1453439_at	amelotin	71421			-1.65733
Ankrd5	1438184_a_at	ankyrin repeat domain 5	319196			-1.66848
5830438M01Rik	1433105_at	RIKEN cDNA 5830438M01 gene	76032			-1.68815
Lum	1423607_at	lumican	17022			-1.78234
Nppb	1450791_at	natriuretic peptide type B	18158			-1.78451
Ptger3	1450344_a_at	prostaglandin E receptor 3 (subtype EP3)	19218			-1.78517
Rprd2	1431426_at	regulation of nuclear pre-mRNA domain containing 2	75137			-1.83244
H19	1448194_a_at	H19 fetal liver mRNA	14955			-1.8875
Aqp1	1416203_at	aquaporin 1	11826			-1.91569
Kcnj13	1456418_at	potassium inwardly-rectifying channel, subfamily J, member 13	100040591	1.67067
Cldn23	1424409_at	claudin 23	71908	1.65337
Clic6	1454866_s_at	chloride intracellular channel 6	209195	1.63749
Grasp	1460206_at	GRP1 (general receptor for phosphoinositides 1)-associated scaffold protein	56149	1.6294
Wnt8b	1441316_at	wingless related MMTV integration site 8b	22423	1.57241
Samd8	1453730_at	sterile alpha motif domain containing 8	67630	1.45838
Eps15	1430152_at	epidermal growth factor receptor pathway substrate 15	13858	1.44465
Gspt1	1446550_at	G1 to S phase transition 1	14852	1.44152
AW046689	1444199_at			1.43708
Liph	1457026_at	lipase, member H	239759	1.43327
Hes6	1452021_a_at	hairy and enhancer of split 6 (Drosophila)	55927	1.41273
Zyg11b	1447207_at	zyg-ll homolog B (C. elegans)	414872	1.41132
Csn3	1419735_at	casein kappa	12994	1.40643
2210008F06Rik	1430013_at	RIKEN cDNA 2210008F06 gene	70057	1.40508
Gm9564	1458687_at	predicted gene 9564	672498	1.40422
BC030499	1444656_at	cDNA sequence BC030499	216976	1.40306
Ifnb1	1422305_at	interferon beta 1, fibroblast	15977	1.39238
Adora2b	1434431_x_at	adenosine A2b receptor	11541	1.38456
Ankrd43	1436998_at	ankyrin repeat domain 43	237761	1.38227
2010317E24Rik	1438615_x_at	RIKEN cDNA 2010317E24 gene	72080	1.38099
Pcdh15	1444317_at	protocadherin 15	11994	1.37854
Saa3	1450826_a_at	serum amyloid A 3	20210	1.36871
A630026N12Rik	1436447_at	RIKEN cDNA A630026N12 gene	320961	1.35902
Serpini1	1448443_at	serine (or cysteine) peptidase inhibitor, clade I, member 1	20713	1.35554
Lin9	1443984_at	lin-9 homolog (C. elegans)	72568	1.35177
Txlnb	1418951_at	taxilin beta	378431	1.35059
Adcyap1r1	1439042_at	adenylate cyclase activating polypeptide 1 receptor 1	11517	1.348
Zfp260	1427831_s_at	zinc finger protein 260	26466	1.34606
BE980519	1442480_at			1.34548
Tmpo	1426020_at	thymopoietin	21917	1.34298
Cyp2d22	1419039_at	cytochrome P450, family 2, subfamily d, polypeptide 22	56448	1.34141
BG066476	1446379_at			1.34003
5830424K16Rik	1432721_at	RIKEN cDNA 5830424K16 gene	76043	1.33818
Chac1	1451382_at	ChaC, cation transport regulator-like 1 (E. coli)	69065	1.33129
BB468420	1457189_at			1.33034
Psmd11	1431013_at	proteasome (prosome, macropain) 26S subunit, non-ATPase, 11	69077	1.32925
AV380966	1440084_at			1.32837
Egfr	1457563_at	epidermal growth factor receptor	13649	1.32814
5830490A12Rik	1432641_at	RIKEN cDNA 5830490A12 gene	76111	1.32599
Slc13a3	1439384_at	solute carrier family 13 (sodium-dependent dicarboxylate transporter), member 3	114644	1.32519
Lefty1	1417638_at	left right determination factor 1	13590	1.32027
3110057O12Rik	1455475_at	RIKEN cDNA 3110057O12 gene	269423	1.32009
Tc2n	1443933_at	tandem C2 domains, nuclear	74413	1.31968
Senp7	1430974_a_at	SUMO1/sentrin specific peptidase 7	66315	1.31882
Evi2a	1450241_a_at	ecotropic viral integration site 2a	14017	1.31494
Usp12	1425805_a_at	ubiquitin specific peptidase 12	22217	1.31363
Prox1	1421336_at	prospero-related homeobox 1	19130	1.3079
Gm11277	1425398_at	predicted gene 11277 /// predicted gene 13646	665596	1.30694
Cxadr	1427321_s_at	coxsackie virus and adenovirus receptor	13052	1.30381
Rhbdf2	1434774_at	rhomboid 5 homolog 2 (Drosophila)	217344	1.30177
Tmem51	1424383_at	transmembrane protein 51	214359	1.30004
Pdss1	1454090_at	prenyl (solanesyl) diphosphate synthase, subunit 1	56075	1.29912
Trio	1457492_at	Triple functional domain (PTPRF interacting)	223435	1.29834
Map2k7	1457182_at	mitogen-activated protein kinase kinase 7	26400	1.29806
Fkbpl	1422787_at	FK506 binding protein-like	56299	1.29698
LOC100505026	1446480_at	hypothetical LOC100505026	100505026	1.29516
Osbpl5	1425391_a_at	oxysterol binding protein-like 5	79196	1.29117
Zbed6	1441112_at	zinc finger, BED domain containing 6	667118	1.28931
Gria4	1440891_at	glutamate receptor, ionotropic, AMPA4 (alpha 4)	14802	1.28797
Hopx	1451776_s_at	HOP homeobox	74318	1.2878
Nfkbie	1431843_a_at	nuclear factor of kappa light polypeptide gene enhancer in B-cells inhibitor, epsilon	18037	1.28179
BB283300	1442506_at			1.2792
BM246209	1440654_at			1.27609
Pot1a	1440568_at	protection of telomeres 1A	101185	1.26876
Tanc2	1443123_at	tetratricopeptide repeat, ankyrin repeat and coiled-coil containing 2	77097	1.26834
Unc13c	1430511_at	unc-13 homolog C (C. elegans)	208898	1.26757
Plk3	1434496_at	polo-like kinase 3 (Drosophila)	12795	1.26634
Fgf2	1449826_a_at	fibroblast growth factor 2	14173	1.26593
Abi3bp	1427054_s_at	ABI gene family, member 3 (NESH) binding protein	320712	1.26499
Ttc39a	1455162_at	tetratricopeptide repeat domain 39A	230603	1.26116
C1qtnf7	1460163_at	C1q and tumor necrosis factor related protein 7	109323	1.25851
2010317E24Rik	1429404_at	RIKEN cDNA 2010317E24 gene	72080	1.25843
2410012M07Rik	1429818_at	RIKEN cDNA 2410012M07 gene	71979	1.2555
Sirt5	1432105_at	sirtuin 5 (silent mating type information regulation 2 homolog) 5 (S. cerevisiae)	68346	1.25162
Rpe65	1450197_at	retinal pigment epithelium 65	19892	1.25059
6230426I18Rik	1433060_at	RIKEN cDNA 6230426I18 gene	76143	1.24978
AI467606	1433466_at	expressed sequence AI467606	101602	1.24534
Yrdc	1434744_at	yrdC domain containing (E.coli)	230734	1.24476
Scn8a	1439889_at	sodium channel, voltage-gated, type VIII, alpha	20273	1.24203
BB127935	1443010_at			1.24116
Ugcg	1421269_at	UDP-glucose ceramide glucosyltransferase	22234	1.239
C76202	1445367_at			1.23823
BF226395	1440271_at			1.2363
BM196689	1458257_at			1.23263
Spsb4	1451419_at	splA/ryanodine receptor domain and SOCS box containing 4	211949	1.23147
Rbm25	1425524_at	RNA binding motif protein 25	67039	1.22872
Klf5	1451739_at	Kruppel-like factor 5	12224	-1.22615
2300010F08Rik	1432673_at	RIKEN cDNA 2300010F08 gene	71875	-1.22953
Vapa	1448349_at	vesicle-associated membrane protein, associated protein A	30960	-1.23603
Hapln1	1421633_a_at	hyaluronan and proteoglycan link protein 1	12950	-1.23652
Cdk5r1	1421123_at	cyclin-dependent kinase 5, regulatory subunit 1 (p35)	12569	-1.23809
Gm6556	1457143_at	predicted gene 6556	625121	-1.24449
Dqx1	1430278_a_at	DEAQ RNA-dependent ATPase	93838	-1.24461
Cacna1d	1427974_s_at	calcium channel, voltage-dependent, L type, alpha 1D subunit	12289	-1.24681
1700112M01Rik	1431654_at	RIKEN cDNA 1700112M01 gene	71184	-1.24714
BM115076	1447143_at			-1.24798
Rwdd3	1451809_s_at	RWD domain containing 3	66568	-1.24858
Prokr2	1437695_at	prokineticin receptor 2	246313	-1.24889
Htr5a	1443276_at	5-hydroxytryptamine (serotonin) receptor 5A	15563	-1.2498
Adam33	1451904_a_at	a disintegrin and metallopeptidase domain 33	110751	-1.25072
BB297456	1459148_at			-1.25144
Shc2	1441356_at	SHC (Src homology 2 domain containing) transforming protein 2	216148	-1.25154
AK007504	1432718_at			-1.25214
BE950899	1444208_at			-1.2524
Cd300lg	1453131_at	CD300 antigen like family member G	52685	-1.25348
Rps6	1453466_at	ribosomal protein S6	20104	-1.25391
Fam194a	1458320_at	family with sequence similarity 194, member A	545527	-1.25399
2310061N02Rik	1431504_at	RIKEN cDNA 2310061N02 gene	69661	-1.25406
Sfrs18	1453185_at	serine/arginine-rich splicing factor 18	66625	-1.25427
2610027K06Rik	1444060_at	RIKEN cDNA 2610027K06 gene	69909	-1.25497
Ptger4	1421073_a_at	prostaglandin E receptor 4 (subtype EP4)	19219	-1.25566
BB541505	1441736_at			-1.25724
Dsc2	1421156_a_at	desmocollin 2	13506	-1.25728
Fgf4	1449729_at	Fibroblast growth factor 4	14175	-1.25736
AW986533	1458658_at			-1.25742
BB129490	1442711_at			-1.25767
Nlrp9c	1439217_at	NLR family, pyrin domain containing 9C	330490	-1.25892
Nckap1l	1428786_at	NCK associated protein 1 like	105855	-1.25915
AW120636	1445566_at			-1.25932
BB183534	1443037_at			-1.25971
Pml	1459137_at	promyelocytic leukemia	18854	-1.26197
Plek	1417523_at	pleckstrin	56193	-1.2628
BB255893	1459459_at			-1.26292
BE952877	1459063_at			-1.26403
Rgs6	1452399_at	regulator of G-protein signaling 6	50779	-1.26466
Nrxn1	1447216_at	neurexin I	18189	-1.26958
Gpr6	1440148_at	G protein-coupled receptor 6	140741	-1.27242
Kcnt2	1459971_at	potassium channel, subfamily T, member 2	240776	-1.2731
Tspan8	1420019_at	Tetraspanin 8	216350	-1.27414
BB051562	1442556_at			-1.27456
Cyp2d40	1430814_at	cytochrome P450, family 2, subfamily d, polypeptide 40	71754	-1.27637
Pcsk1	1421396_at	proprotein convertase subtilisin/kexin type 1	18548	-1.27651
Dpyd	1427946_s_at	dihydropyrimidine dehydrogenase	99586	-1.27743
Akap5	1436142_at	A kinase (PRKA) anchor protein 5	238276	-1.28043
2500004C02Rik	1430305_at	RIKEN cDNA 2500004C02 gene	72326	-1.28118
Mip	1435447_at	major intrinsic protein of eye lens fiber	17339	-1.28175
AU024006	1459487_at			-1.28187
D6Ertd234e	1457890_at	DNA segment, Chr 6, ERATO Doi 234, expressed	52204	-1.28286
Plxnc1	1443433_at	plexin C1	54712	-1.28303
Myl3	1427768_s_at	myosin, light polypeptide 3	17897	-1.28501
C78282	1459925_at	expressed sequence C78282	96878	-1.28634
4930458D05Rik	1453488_at	RIKEN cDNA 4930458D05 gene	75802	-1.28676
Spata2L	1428338_at	spermatogenesis associated 2-like	78779	-1.28966
Dcun1d1	1425986_a_at	DCN1, defective in cullin neddylation 1, domain containing 1 (S. cerevisiae)	114893	-1.2921
9930024M15Rik	1457801_at	RIKEN cDNA 9930024M15 gene	399602	-1.29429
BG071771	1445152_at			-1.29577
Rnpepl1	1457926_at	arginyl aminopeptidase (aminopeptidase B)-like 1	108657	-1.2984
1700013H16Rik	1453331_at	RIKEN cDNA 1700013H16 gene	75514	-1.30317
2700029L08Rik	1430823_at	RIKEN cDNA 2700029L08 gene	76806	-1.30369
BG071782	1442961_at			-1.30388
Prrg3	1439549_at	proline rich Gla (G-carboxyglutamic acid) 3 (transmembrane)	208748	-1.3042
Ttc25	1429130_at	tetratricopeptide repeat domain 25	74407	-1.30517
C76872	1444849_at	expressed sequence C76872	97787	-1.30678
BI499715	1441756_at			-1.30766
Tmem130	1455148_at	transmembrane protein 130	243339	-1.3077
Kcnq2	1440141_at	potassium voltage-gated channel, subfamily Q, member 2	16536	-1.3093
Arhgap26	1440688_at	Rho GTPase activating protein 26	71302	-1.31403
AI503316	1434390_at	expressed sequence AI503316	105860	-1.31802
Pdzd3	1449330_at	PDZ domain containing 3	170761	-1.32024
Vmn2r10	1421701_at	vomeronasal 2, receptor 10	22307	-1.32159
BG069607	1434025_at			-1.32269
AI848345	1440749_at			-1.32327
BB543376	1428814_at			-1.32424
Gsdma2	1430236_s_at	gasdermin A2	76758	-1.32636
Six2	1427436_at	sine oculis-related homeobox 2 homolog (Drosophila)	20472	-1.32666
Myocd	1425978_at	myocardin	214384	-1.33136
Atxn7l1	1458709_a_at	ataxin 7-like 1	380753	-1.33382
Apaf1	1450223_at	apoptotic peptidase activating factor 1	11783	-1.34482
Steap2	1446071_at	six transmembrane epithelial antigen of prostate 2	74051	-1.34489
D630033O11Rik	1443458_at	RIKEN cDNA D630033O11 gene	235302	-1.34753
Dlg1	1445798_at	discs, large homolog 1 (Drosophila)	13383	-1.34777
Ggt1	1448485_at	gamma-glutamyltransferase 1	14598	-1.34952
March1	1434955_at	membrane-associated ring finger (C3HC4) 1	72925	-1.35298
BB266350	1442813_at			-1.36367
Mst1	1418267_at	macrophage stimulating 1 (hepatocyte growth factor-like)	15235	-1.37436
Ncam1	1450438_at	neural cell adhesion molecule 1	17967	-1.37521
BB205338	1446587_at			-1.38207
BI076661	1443253_at			-1.38433
Cbx8	1419199_at	chromobox homolog 8 (Drosophila Pc class)	30951	-1.39594
F8	1449558_at	coagulation factor VIII	14069	-1.40808
Ntrk2	1420837_at	neurotrophic tyrosine kinase, receptor, type 2	18212	-1.41253
2900046L07Rik	1432944_at	RIKEN cDNA 2900046L07 gene	73027	-1.42832
BE950996	1441169_at			-1.43114
Ube1y1	1450285_at	ubiquitin-activating enzyme E1, Chr Y 1	22202	-1.49412
Srr	1458393_at	serine racemase	27364	-1.51735
