# Supplementary material for: Transcriptional Mechanisms of Proneural Factors and REST in Regulating Neuronal Reprogramming of Astrocytes
Source: Cell Stem Cell. 2015 Jul 2;17(1):74–88. doi: 10.1016/j.stem.2015.05.014 (PMC4509553; doi:10.1016/j.stem.2015.05.014)
Supplement: Table S2. Gene Ontology Terms Associated with Genes Regulated by Neurog2ERT2 after 4 hr of OHT Treatment — Analysis was performed using the DAVID analysis tool. Cut off, p < 0.05. [file mmc3.xlsx]

## Sheet: Sheet1
				Table S2
				Overview of GO terms associated with genes regulated by Neurog2ERT2 after 4 hours of OHT treatment, related to Figure S1
Category	GO number	Term	PValue	Fold Enrichment	Genes
GOTERM_BP_FAT	GO:0042127	regulation of cell proliferation	0.000294	3.49292	KLF5, EGFR, ESR1, PML, CXADR, PROX1, LEFTY1, MYOCD, ADAM33, FGF2, FGF4, DLG1, FKBPL
GOTERM_CC_FAT	GO:0005886	plasma membrane	0.000356	1.73048	CDK5R1, ADORA2B, VAPA, ADCYAP1R1, GPR6, RPE65, GGT1, CXADR, TMEM178, MIP, 9030425E11RIK, KCNQ2, HTR5A, DLG1, FKBPL, EGFR, PTGER4, ESR1, PROKR2, PCDH15, GRIA4, ARHGAP26, CLDN23, EPS15, NCAM1, KCNT2, CLIC6, NTRK2, RGS6, CD300LG, DSC2, SCN8A, STEAP2, UNC13C, KCTD14, CACNA1D, GRASP
GOTERM_BP_FAT	GO:0008284	positive regulation of cell proliferation	0.000723	4.58091	KLF5, EGFR, MYOCD, ESR1, PROX1, FGF2, FKBPL, FGF4, DLG1
GOTERM_BP_FAT	GO:0016337	cell-cell adhesion	0.00116386	4.90011	NCAM1, CDK5R1, PLEK, DSC2, PCDH15, CLDN23, FGF4, DLG1
GOTERM_BP_FAT	GO:0002009	morphogenesis of an epithelium	0.00119268	5.84897	EGFR, ESR1, PML, PCDH15, APAF1, PROX1, DLG1
GOTERM_BP_FAT	GO:0007155	cell adhesion	0.00152731	3.09205	NCAM1, HAPLN1, CDK5R1, PLEK, F8, DSC2, PCDH15, NRXN1, CXADR, CLDN23, FGF4, DLG1
GOTERM_BP_FAT	GO:0022610	biological adhesion	0.0015491	3.08655	NCAM1, HAPLN1, CDK5R1, PLEK, F8, DSC2, PCDH15, NRXN1, CXADR, CLDN23, FGF4, DLG1
GOTERM_CC_FAT	GO:0005911	cell-cell junction	0.00162345	5.49937	MIP, 9030425E11RIK, DSC2, CXADR, CLDN23, TMEM178, DLG1
SP_PIR_KEYWORDS		membrane	0.00169385	1.42152	AI467606, VAPA, TSPAN8, GGT1, RPE65, SLC26A10, CXADR, TMEM178, KCNJ13, EVI2A, YRDC, KCNQ2, HTR5A, DLG1, EGFR, PTGER4, UGCG, PROKR2, NRXN1, TMEM130, NCAM1, CLIC6, CD300LG, UNC13C, STEAP2, GRASP, CDK5R1, PLXNC1, ADORA2B, ADCYAP1R1, GPR6, MIP, PRRG3, FNDC5, 9030425E11RIK, ADAM33, RHBDF2, MRC2, TMEM51, PCDH15, GRIA4, CLDN23, MARCH1, SAMD8, EPS15, MPHOSPH9, PLK3, NTRK2, RGS6, LIPH, DSC2, CMTM7, SLC13A…
GOTERM_BP_FAT	GO:0048638	regulation of developmental growth	0.00203775	15.6274	HOPX, CXADR, PROX1, DLG1
GOTERM_BP_FAT	GO:0060429	epithelium development	0.00255688	4.26725	EGFR, ESR1, PML, PCDH15, APAF1, PROX1, FGF2, DLG1
GOTERM_MF_FAT	GO:0022836	gated channel activity	0.00258875	4.25063	KCNT2, CLIC6, GRIA4, SCN8A, KCNQ2, CACNA1D, KCTD14, KCNJ13
SP_PIR_KEYWORDS		cell membrane	0.00259106	1.92418	CDK5R1, ADORA2B, VAPA, PTGER4, ADCYAP1R1, GPR6, PROKR2, PCDH15, RPE65, GRIA4, CXADR, CLDN23, EPS15, MIP, NCAM1, 9030425E11RIK, CLIC6, CD300LG, DSC2, UNC13C, STEAP2, HTR5A, GRASP, DLG1
GOTERM_MF_FAT	GO:0022838	substrate specific channel activity	0.00261964	3.73258	MIP, KCNT2, CLIC6, GRIA4, SCN8A, KCNQ2, CACNA1D, KCTD14, KCNJ13
GOTERM_CC_FAT	GO:0044459	plasma membrane part	0.00272307	1.91427	EGFR, CDK5R1, ESR1, GGT1, GRIA4, CXADR, CLDN23, TMEM178, ARHGAP26, EPS15, NCAM1, MIP, NTRK2, 9030425E11RIK, RGS6, DSC2, SCN8A, UNC13C, KCNQ2, CACNA1D, KCTD14, FKBPL, DLG1
GOTERM_MF_FAT	GO:0022803	passive transmembrane transporter activity	0.00285126	3.68145	MIP, KCNT2, CLIC6, GRIA4, SCN8A, KCNQ2, CACNA1D, KCTD14, KCNJ13
GOTERM_MF_FAT	GO:0015267	channel activity	0.00285126	3.68145	MIP, KCNT2, CLIC6, GRIA4, SCN8A, KCNQ2, CACNA1D, KCTD14, KCNJ13
GOTERM_BP_FAT	GO:0048639	positive regulation of developmental growth	0.0034416	33.3584	HOPX, PROX1, DLG1
GOTERM_BP_FAT	GO:0033043	regulation of organelle organization	0.00409067	5.63194	MYOCD, PLEK, ESR1, PML, PROX1, DLG1
GOTERM_BP_FAT	GO:0010638	positive regulation of organelle organization	0.00538333	11.1195	PLEK, PML, PROX1, DLG1
GOTERM_BP_FAT	GO:0048729	tissue morphogenesis	0.00581889	4.25156	EGFR, ESR1, PML, PCDH15, APAF1, PROX1, DLG1
GOTERM_CC_FAT	GO:0043296	apical junction complex	0.00626528	6.72837	9030425E11RIK, DSC2, CXADR, CLDN23, TMEM178
GOTERM_MF_FAT	GO:0022832	voltage-gated channel activity	0.006678	5.00458	CLIC6, SCN8A, KCNQ2, CACNA1D, KCTD14, KCNJ13
GOTERM_MF_FAT	GO:0005244	voltage-gated ion channel activity	0.006678	5.00458	CLIC6, SCN8A, KCNQ2, CACNA1D, KCTD14, KCNJ13
GOTERM_CC_FAT	GO:0016327	apicolateral plasma membrane	0.00671049	6.59772	9030425E11RIK, DSC2, CXADR, CLDN23, TMEM178
GOTERM_CC_FAT	GO:0030054	cell junction	0.00709963	2.89177	MIP, 9030425E11RIK, DSC2, GRIA4, CXADR, UNC13C, CLDN23, TMEM178, ARHGAP26, DLG1
SP_PIR_KEYWORDS		cell junction	0.0076594	3.15318	MIP, 9030425E11RIK, DSC2, GRIA4, CXADR, UNC13C, CLDN23, ARHGAP26, DLG1
GOTERM_MF_FAT	GO:0005216	ion channel activity	0.00835738	3.42243	KCNT2, CLIC6, GRIA4, SCN8A, KCNQ2, CACNA1D, KCTD14, KCNJ13
GOTERM_BP_FAT	GO:0019933	cAMP-mediated signaling	0.00838817	9.4789	ADORA2B, PTGER4, CACNA1D, HTR5A
GOTERM_BP_FAT	GO:0043085	positive regulation of catalytic activity	0.00898717	3.87691	GSPT1, ADORA2B, PTGER4, PML, APAF1, FGF2, DLG1
GOTERM_MF_FAT	GO:0005509	calcium ion binding	0.00915649	2.31065	CDK5R1, MYL3, MRC2, MST1, F8, PCDH15, NRXN1, EPS15, PCSK1, PRRG3, SRR, DSC2, CACNA1D
GOTERM_BP_FAT	GO:0007242	intracellular signaling cascade	0.0092521	2.21174	PTGER4, ADORA2B, PLEK, PML, SPSB4, TRIO, RGS6, UNC13C, MAP2K7, SHC2, FGF2, CACNA1D, HTR5A, FKBPL
GOTERM_BP_FAT	GO:0051153	regulation of striated muscle cell differentiation	0.00979308	19.7118	MYOCD, HOPX, PROX1
GOTERM_CC_FAT	GO:0044421	extracellular region part	0.0101195	2.28278	HAPLN1, SAA3, F8, ABI3BP, LEFTY1, C1QTNF7, PCSK1, IFNB1, ADAM33, CMTM7, FGF2, WNT8B, FKBPL
GOTERM_MF_FAT	GO:0022843	voltage-gated cation channel activity	0.0102792	5.83216	SCN8A, KCNQ2, CACNA1D, KCTD14, KCNJ13
GOTERM_BP_FAT	GO:0019935	cyclic-nucleotide-mediated signaling	0.0104074	8.7608	ADORA2B, PTGER4, CACNA1D, HTR5A
GOTERM_CC_FAT	GO:0043025	cell soma	0.0104222	5.80825	NCAM1, CDK5R1, NTRK2, ESR1, SCN8A
GOTERM_BP_FAT	GO:0048598	embryonic morphogenesis	0.0115176	3.22124	SIX2, PCDH15, APAF1, RPS6, PROX1, FGF4, DLG1, LEFTY1
GOTERM_BP_FAT	GO:0051495	positive regulation of cytoskeleton organization	0.0135364	16.6792	PLEK, PROX1, DLG1
GOTERM_BP_FAT	GO:0051147	regulation of muscle cell differentiation	0.0145548	16.0615	MYOCD, HOPX, PROX1
SP_PIR_KEYWORDS		voltage-gated channel	0.0166526	5.08661	CLIC6, SCN8A, KCNQ2, CACNA1D, KCNJ13
GOTERM_CC_FAT	GO:0005923	tight junction	0.0178893	7.15332	9030425E11RIK, CXADR, CLDN23, TMEM178
GOTERM_CC_FAT	GO:0070160	occluding junction	0.0178893	7.15332	9030425E11RIK, CXADR, CLDN23, TMEM178
GOTERM_BP_FAT	GO:0044093	positive regulation of molecular function	0.0184688	3.30677	GSPT1, ADORA2B, PTGER4, PML, APAF1, FGF2, DLG1
GOTERM_BP_FAT	GO:0008285	negative regulation of cell proliferation	0.0187604	3.87196	PML, CXADR, PROX1, FGF2, DLG1, LEFTY1
SP_PIR_KEYWORDS		signal	0.0193125	1.47974	PLXNC1, 3110057O12RIK, ADCYAP1R1, MST1, CXADR, TMEM178, C1QTNF7, PCSK1, FNDC5, EVI2A, 9030425E11RIK, ADAM33, WNT8B, FGF4, EGFR, MRC2, F8, SAA3, PCDH15, GRIA4, NRXN1, TMEM130, SERPINI1, LEFTY1, ANKRD43, NCAM1, IFNB1, NTRK2, CD300LG, LIPH, DSC2, CSN3
SP_PIR_KEYWORDS		glycoprotein	0.0212259	1.41153	PLXNC1, ADORA2B, 3110057O12RIK, ADCYAP1R1, GPR6, MST1, GGT1, CXADR, TMEM178, PCSK1, FNDC5, EVI2A, 9030425E11RIK, ADAM33, HTR5A, WNT8B, EGFR, HAPLN1, PTGER4, MRC2, F8, ESR1, PROKR2, PCDH15, NRXN1, GRIA4, SERPINI1, TMEM130, LEFTY1, NCAM1, IFNB1, NTRK2, CD300LG, LIPH, DSC2, SLC13A3, SCN8A
GOTERM_BP_FAT	GO:0006919	activation of caspase activity	0.0213224	13.1412	GSPT1, PML, APAF1
SP_PIR_KEYWORDS		ionic channel	0.0221745	3.19392	CLIC6, GRIA4, SCN8A, KCNQ2, CACNA1D, KCTD14, KCNJ13
GOTERM_BP_FAT	GO:0002088	lens development in camera-type eye	0.0225555	12.7547	MIP, PROX1, DLG1
GOTERM_MF_FAT	GO:0005261	cation channel activity	0.0243531	3.61218	KCNT2, SCN8A, KCNQ2, CACNA1D, KCTD14, KCNJ13
GOTERM_BP_FAT	GO:0032535	regulation of cellular component size	0.0245747	4.48923	PLEK, ESR1, PML, DLG1, LEFTY1
GOTERM_BP_FAT	GO:0043280	positive regulation of caspase activity	0.0251078	12.0461	GSPT1, PML, APAF1
GOTERM_BP_FAT	GO:0010952	positive regulation of peptidase activity	0.0251078	12.0461	GSPT1, PML, APAF1
GOTERM_BP_FAT	GO:0007346	regulation of mitotic cell cycle	0.0280804	6.02305	ESR1, PML, RPS6, DLG1
GOTERM_CC_FAT	GO:0034702	ion channel complex	0.0281087	4.30105	CLIC6, SCN8A, KCNQ2, CACNA1D, KCTD14
GOTERM_BP_FAT	GO:0040008	regulation of growth	0.0310836	3.38797	MYOCD, HOPX, PML, CXADR, PROX1, DLG1
GOTERM_BP_FAT	GO:0007423	sensory organ development	0.0315344	3.37478	MIP, NTRK2, SIX2, PCDH15, PROX1, DLG1
GOTERM_BP_FAT	GO:0030001	metal ion transport	0.0317698	2.61635	KCNT2, SLC13A3, SCN8A, STEAP2, KCNQ2, CACNA1D, KCTD14, KCNJ13
GOTERM_CC_FAT	GO:0005576	extracellular region	0.0317964	1.61801	HAPLN1, 3110057O12RIK, F8, MST1, SAA3, SERPINI1, CXADR, ABI3BP, LEFTY1, C1QTNF7, PCSK1, PRRG3, IFNB1, LIPH, ADAM33, CMTM7, FGF2, CSN3, FKBPL, WNT8B
GOTERM_CC_FAT	GO:0034703	cation channel complex	0.0319345	5.72265	SCN8A, KCNQ2, CACNA1D, KCTD14
GOTERM_CC_FAT	GO:0005615	extracellular space	0.0323899	2.39377	C1QTNF7, PCSK1, IFNB1, SAA3, F8, CMTM7, FGF2, FKBPL, LEFTY1
GOTERM_CC_FAT	GO:0043005	neuron projection	0.0330845	3.32848	NCAM1, CDK5R1, PLK3, NTRK2, ESR1, SCN8A
GOTERM_BP_FAT	GO:0035295	tube development	0.0348054	3.2853	ESR1, HOPX, PML, APAF1, FGF2, DLG1
GOTERM_BP_FAT	GO:0045765	regulation of angiogenesis	0.0379276	9.63688	ADORA2B, PML, FGF2
GOTERM_BP_FAT	GO:0032940	secretion by cell	0.0387417	3.88584	PLEK, NTRK2, NRXN1, STEAP2, UNC13C
GOTERM_BP_FAT	GO:0007167	enzyme linked receptor protein signaling pathway	0.0393111	3.17699	EGFR, NTRK2, PML, RPE65, FGF2, FGF4
GOTERM_MF_FAT	GO:0005539	glycosaminoglycan binding	0.0398961	5.23871	NCAM1, HAPLN1, FGF2, ABI3BP
GOTERM_BP_FAT	GO:0034109	homotypic cell-cell adhesion	0.0403767	48.1844	NCAM1, PLEK
GOTERM_BP_FAT	GO:0060562	epithelial tube morphogenesis	0.0405453	5.20912	ESR1, PML, APAF1, DLG1
GOTERM_BP_FAT	GO:0007169	transmembrane receptor protein tyrosine kinase signaling pathway	0.0427129	3.76441	EGFR, NTRK2, RPE65, FGF2, FGF4
GOTERM_CC_FAT	GO:0030424	axon	0.0430593	5.08086	NCAM1, CDK5R1, NTRK2, ESR1
GOTERM_MF_FAT	GO:0046873	metal ion transmembrane transporter activity	0.0433004	3.08904	KCNT2, SCN8A, KCNQ2, CACNA1D, KCTD14, KCNJ13
GOTERM_BP_FAT	GO:0052548	regulation of endopeptidase activity	0.0459162	8.67319	GSPT1, PML, APAF1
GOTERM_BP_FAT	GO:0043281	regulation of caspase activity	0.0459162	8.67319	GSPT1, PML, APAF1
GOTERM_CC_FAT	GO:0030425	dendrite	0.0461068	4.94229	CDK5R1, PLK3, NTRK2, SCN8A
GOTERM_BP_FAT	GO:0048514	blood vessel morphogenesis	0.0469064	3.65033	KLF5, MYOCD, NTRK2, PROX1, FGF2
GOTERM_BP_FAT	GO:0019932	second-messenger-mediated signaling	0.0471722	4.90011	ADORA2B, PTGER4, CACNA1D, HTR5A
GOTERM_BP_FAT	GO:0052547	regulation of peptidase activity	0.0475822	8.50313	GSPT1, PML, APAF1
GOTERM_BP_FAT	GO:0007267	cell-cell signaling	0.0487577	2.99076	NTRK2, NRXN1, GRIA4, UNC13C, FGF2, WNT8B
Category	GO number	Term	PValue	Fold Enrichment	Genes
GOTERM_BP_FAT	GO:0042127	regulation of cell proliferation	0.000294	3.49292	KLF5, EGFR, ESR1, PML, CXADR, PROX1, LEFTY1, MYOCD, ADAM33, FGF2, FGF4, DLG1, FKBPL
GOTERM_CC_FAT	GO:0005886	plasma membrane	0.000356	1.73048	CDK5R1, ADORA2B, VAPA, ADCYAP1R1, GPR6, RPE65, GGT1, CXADR, TMEM178, MIP, 9030425E11RIK, KCNQ2, HTR5A, DLG1, FKBPL, EGFR, PTGER4, ESR1, PROKR2, PCDH15, GRIA4, ARHGAP26, CLDN23, EPS15, NCAM1, KCNT2, CLIC6, NTRK2, RGS6, CD300LG, DSC2, SCN8A, STEAP2, UNC13C, KCTD14, CACNA1D, GRASP
GOTERM_BP_FAT	GO:0008284	positive regulation of cell proliferation	0.000723	4.58091	KLF5, EGFR, MYOCD, ESR1, PROX1, FGF2, FKBPL, FGF4, DLG1
GOTERM_BP_FAT	GO:0016337	cell-cell adhesion	0.00116386	4.90011	NCAM1, CDK5R1, PLEK, DSC2, PCDH15, CLDN23, FGF4, DLG1
GOTERM_BP_FAT	GO:0002009	morphogenesis of an epithelium	0.00119268	5.84897	EGFR, ESR1, PML, PCDH15, APAF1, PROX1, DLG1
GOTERM_BP_FAT	GO:0007155	cell adhesion	0.00152731	3.09205	NCAM1, HAPLN1, CDK5R1, PLEK, F8, DSC2, PCDH15, NRXN1, CXADR, CLDN23, FGF4, DLG1
GOTERM_BP_FAT	GO:0022610	biological adhesion	0.0015491	3.08655	NCAM1, HAPLN1, CDK5R1, PLEK, F8, DSC2, PCDH15, NRXN1, CXADR, CLDN23, FGF4, DLG1
GOTERM_CC_FAT	GO:0005911	cell-cell junction	0.00162345	5.49937	MIP, 9030425E11RIK, DSC2, CXADR, CLDN23, TMEM178, DLG1
SP_PIR_KEYWORDS		membrane	0.00169385	1.42152	AI467606, VAPA, TSPAN8, GGT1, RPE65, SLC26A10, CXADR, TMEM178, KCNJ13, EVI2A, YRDC, KCNQ2, HTR5A, DLG1, EGFR, PTGER4, UGCG, PROKR2, NRXN1, TMEM130, NCAM1, CLIC6, CD300LG, UNC13C, STEAP2, GRASP, CDK5R1, PLXNC1, ADORA2B, ADCYAP1R1, GPR6, MIP, PRRG3, FNDC5, 9030425E11RIK, ADAM33, RHBDF2, MRC2, TMEM51, PCDH15, GRIA4, CLDN23, MARCH1, SAMD8, EPS15, MPHOSPH9, PLK3, NTRK2, RGS6, LIPH, DSC2, CMTM7, SLC13A…
GOTERM_BP_FAT	GO:0048638	regulation of developmental growth	0.00203775	15.6274	HOPX, CXADR, PROX1, DLG1
GOTERM_BP_FAT	GO:0060429	epithelium development	0.00255688	4.26725	EGFR, ESR1, PML, PCDH15, APAF1, PROX1, FGF2, DLG1
GOTERM_MF_FAT	GO:0022836	gated channel activity	0.00258875	4.25063	KCNT2, CLIC6, GRIA4, SCN8A, KCNQ2, CACNA1D, KCTD14, KCNJ13
SP_PIR_KEYWORDS		cell membrane	0.00259106	1.92418	CDK5R1, ADORA2B, VAPA, PTGER4, ADCYAP1R1, GPR6, PROKR2, PCDH15, RPE65, GRIA4, CXADR, CLDN23, EPS15, MIP, NCAM1, 9030425E11RIK, CLIC6, CD300LG, DSC2, UNC13C, STEAP2, HTR5A, GRASP, DLG1
GOTERM_MF_FAT	GO:0022838	substrate specific channel activity	0.00261964	3.73258	MIP, KCNT2, CLIC6, GRIA4, SCN8A, KCNQ2, CACNA1D, KCTD14, KCNJ13
GOTERM_CC_FAT	GO:0044459	plasma membrane part	0.00272307	1.91427	EGFR, CDK5R1, ESR1, GGT1, GRIA4, CXADR, CLDN23, TMEM178, ARHGAP26, EPS15, NCAM1, MIP, NTRK2, 9030425E11RIK, RGS6, DSC2, SCN8A, UNC13C, KCNQ2, CACNA1D, KCTD14, FKBPL, DLG1
GOTERM_MF_FAT	GO:0022803	passive transmembrane transporter activity	0.00285126	3.68145	MIP, KCNT2, CLIC6, GRIA4, SCN8A, KCNQ2, CACNA1D, KCTD14, KCNJ13
GOTERM_MF_FAT	GO:0015267	channel activity	0.00285126	3.68145	MIP, KCNT2, CLIC6, GRIA4, SCN8A, KCNQ2, CACNA1D, KCTD14, KCNJ13
GOTERM_BP_FAT	GO:0048639	positive regulation of developmental growth	0.0034416	33.3584	HOPX, PROX1, DLG1
GOTERM_BP_FAT	GO:0033043	regulation of organelle organization	0.00409067	5.63194	MYOCD, PLEK, ESR1, PML, PROX1, DLG1
GOTERM_BP_FAT	GO:0010638	positive regulation of organelle organization	0.00538333	11.1195	PLEK, PML, PROX1, DLG1
GOTERM_BP_FAT	GO:0048729	tissue morphogenesis	0.00581889	4.25156	EGFR, ESR1, PML, PCDH15, APAF1, PROX1, DLG1
GOTERM_CC_FAT	GO:0043296	apical junction complex	0.00626528	6.72837	9030425E11RIK, DSC2, CXADR, CLDN23, TMEM178
GOTERM_MF_FAT	GO:0022832	voltage-gated channel activity	0.006678	5.00458	CLIC6, SCN8A, KCNQ2, CACNA1D, KCTD14, KCNJ13
GOTERM_MF_FAT	GO:0005244	voltage-gated ion channel activity	0.006678	5.00458	CLIC6, SCN8A, KCNQ2, CACNA1D, KCTD14, KCNJ13
GOTERM_CC_FAT	GO:0016327	apicolateral plasma membrane	0.00671049	6.59772	9030425E11RIK, DSC2, CXADR, CLDN23, TMEM178
GOTERM_CC_FAT	GO:0030054	cell junction	0.00709963	2.89177	MIP, 9030425E11RIK, DSC2, GRIA4, CXADR, UNC13C, CLDN23, TMEM178, ARHGAP26, DLG1
SP_PIR_KEYWORDS		cell junction	0.0076594	3.15318	MIP, 9030425E11RIK, DSC2, GRIA4, CXADR, UNC13C, CLDN23, ARHGAP26, DLG1
GOTERM_MF_FAT	GO:0005216	ion channel activity	0.00835738	3.42243	KCNT2, CLIC6, GRIA4, SCN8A, KCNQ2, CACNA1D, KCTD14, KCNJ13
GOTERM_BP_FAT	GO:0019933	cAMP-mediated signaling	0.00838817	9.4789	ADORA2B, PTGER4, CACNA1D, HTR5A
GOTERM_BP_FAT	GO:0043085	positive regulation of catalytic activity	0.00898717	3.87691	GSPT1, ADORA2B, PTGER4, PML, APAF1, FGF2, DLG1
GOTERM_MF_FAT	GO:0005509	calcium ion binding	0.00915649	2.31065	CDK5R1, MYL3, MRC2, MST1, F8, PCDH15, NRXN1, EPS15, PCSK1, PRRG3, SRR, DSC2, CACNA1D
GOTERM_BP_FAT	GO:0007242	intracellular signaling cascade	0.0092521	2.21174	PTGER4, ADORA2B, PLEK, PML, SPSB4, TRIO, RGS6, UNC13C, MAP2K7, SHC2, FGF2, CACNA1D, HTR5A, FKBPL
GOTERM_BP_FAT	GO:0051153	regulation of striated muscle cell differentiation	0.00979308	19.7118	MYOCD, HOPX, PROX1
GOTERM_CC_FAT	GO:0044421	extracellular region part	0.0101195	2.28278	HAPLN1, SAA3, F8, ABI3BP, LEFTY1, C1QTNF7, PCSK1, IFNB1, ADAM33, CMTM7, FGF2, WNT8B, FKBPL
GOTERM_MF_FAT	GO:0022843	voltage-gated cation channel activity	0.0102792	5.83216	SCN8A, KCNQ2, CACNA1D, KCTD14, KCNJ13
GOTERM_BP_FAT	GO:0019935	cyclic-nucleotide-mediated signaling	0.0104074	8.7608	ADORA2B, PTGER4, CACNA1D, HTR5A
GOTERM_CC_FAT	GO:0043025	cell soma	0.0104222	5.80825	NCAM1, CDK5R1, NTRK2, ESR1, SCN8A
GOTERM_BP_FAT	GO:0048598	embryonic morphogenesis	0.0115176	3.22124	SIX2, PCDH15, APAF1, RPS6, PROX1, FGF4, DLG1, LEFTY1
GOTERM_BP_FAT	GO:0051495	positive regulation of cytoskeleton organization	0.0135364	16.6792	PLEK, PROX1, DLG1
GOTERM_BP_FAT	GO:0051147	regulation of muscle cell differentiation	0.0145548	16.0615	MYOCD, HOPX, PROX1
SP_PIR_KEYWORDS		voltage-gated channel	0.0166526	5.08661	CLIC6, SCN8A, KCNQ2, CACNA1D, KCNJ13
GOTERM_CC_FAT	GO:0005923	tight junction	0.0178893	7.15332	9030425E11RIK, CXADR, CLDN23, TMEM178
GOTERM_CC_FAT	GO:0070160	occluding junction	0.0178893	7.15332	9030425E11RIK, CXADR, CLDN23, TMEM178
GOTERM_BP_FAT	GO:0044093	positive regulation of molecular function	0.0184688	3.30677	GSPT1, ADORA2B, PTGER4, PML, APAF1, FGF2, DLG1
GOTERM_BP_FAT	GO:0008285	negative regulation of cell proliferation	0.0187604	3.87196	PML, CXADR, PROX1, FGF2, DLG1, LEFTY1
SP_PIR_KEYWORDS		signal	0.0193125	1.47974	PLXNC1, 3110057O12RIK, ADCYAP1R1, MST1, CXADR, TMEM178, C1QTNF7, PCSK1, FNDC5, EVI2A, 9030425E11RIK, ADAM33, WNT8B, FGF4, EGFR, MRC2, F8, SAA3, PCDH15, GRIA4, NRXN1, TMEM130, SERPINI1, LEFTY1, ANKRD43, NCAM1, IFNB1, NTRK2, CD300LG, LIPH, DSC2, CSN3
SP_PIR_KEYWORDS		glycoprotein	0.0212259	1.41153	PLXNC1, ADORA2B, 3110057O12RIK, ADCYAP1R1, GPR6, MST1, GGT1, CXADR, TMEM178, PCSK1, FNDC5, EVI2A, 9030425E11RIK, ADAM33, HTR5A, WNT8B, EGFR, HAPLN1, PTGER4, MRC2, F8, ESR1, PROKR2, PCDH15, NRXN1, GRIA4, SERPINI1, TMEM130, LEFTY1, NCAM1, IFNB1, NTRK2, CD300LG, LIPH, DSC2, SLC13A3, SCN8A
GOTERM_BP_FAT	GO:0006919	activation of caspase activity	0.0213224	13.1412	GSPT1, PML, APAF1
SP_PIR_KEYWORDS		ionic channel	0.0221745	3.19392	CLIC6, GRIA4, SCN8A, KCNQ2, CACNA1D, KCTD14, KCNJ13
GOTERM_BP_FAT	GO:0002088	lens development in camera-type eye	0.0225555	12.7547	MIP, PROX1, DLG1
GOTERM_MF_FAT	GO:0005261	cation channel activity	0.0243531	3.61218	KCNT2, SCN8A, KCNQ2, CACNA1D, KCTD14, KCNJ13
GOTERM_BP_FAT	GO:0032535	regulation of cellular component size	0.0245747	4.48923	PLEK, ESR1, PML, DLG1, LEFTY1
GOTERM_BP_FAT	GO:0043280	positive regulation of caspase activity	0.0251078	12.0461	GSPT1, PML, APAF1
GOTERM_BP_FAT	GO:0010952	positive regulation of peptidase activity	0.0251078	12.0461	GSPT1, PML, APAF1
GOTERM_BP_FAT	GO:0007346	regulation of mitotic cell cycle	0.0280804	6.02305	ESR1, PML, RPS6, DLG1
GOTERM_CC_FAT	GO:0034702	ion channel complex	0.0281087	4.30105	CLIC6, SCN8A, KCNQ2, CACNA1D, KCTD14
GOTERM_BP_FAT	GO:0040008	regulation of growth	0.0310836	3.38797	MYOCD, HOPX, PML, CXADR, PROX1, DLG1
GOTERM_BP_FAT	GO:0007423	sensory organ development	0.0315344	3.37478	MIP, NTRK2, SIX2, PCDH15, PROX1, DLG1
GOTERM_BP_FAT	GO:0030001	metal ion transport	0.0317698	2.61635	KCNT2, SLC13A3, SCN8A, STEAP2, KCNQ2, CACNA1D, KCTD14, KCNJ13
GOTERM_CC_FAT	GO:0005576	extracellular region	0.0317964	1.61801	HAPLN1, 3110057O12RIK, F8, MST1, SAA3, SERPINI1, CXADR, ABI3BP, LEFTY1, C1QTNF7, PCSK1, PRRG3, IFNB1, LIPH, ADAM33, CMTM7, FGF2, CSN3, FKBPL, WNT8B
GOTERM_CC_FAT	GO:0034703	cation channel complex	0.0319345	5.72265	SCN8A, KCNQ2, CACNA1D, KCTD14
GOTERM_CC_FAT	GO:0005615	extracellular space	0.0323899	2.39377	C1QTNF7, PCSK1, IFNB1, SAA3, F8, CMTM7, FGF2, FKBPL, LEFTY1
GOTERM_CC_FAT	GO:0043005	neuron projection	0.0330845	3.32848	NCAM1, CDK5R1, PLK3, NTRK2, ESR1, SCN8A
GOTERM_BP_FAT	GO:0035295	tube development	0.0348054	3.2853	ESR1, HOPX, PML, APAF1, FGF2, DLG1
GOTERM_BP_FAT	GO:0045765	regulation of angiogenesis	0.0379276	9.63688	ADORA2B, PML, FGF2
GOTERM_BP_FAT	GO:0032940	secretion by cell	0.0387417	3.88584	PLEK, NTRK2, NRXN1, STEAP2, UNC13C
GOTERM_BP_FAT	GO:0007167	enzyme linked receptor protein signaling pathway	0.0393111	3.17699	EGFR, NTRK2, PML, RPE65, FGF2, FGF4
GOTERM_MF_FAT	GO:0005539	glycosaminoglycan binding	0.0398961	5.23871	NCAM1, HAPLN1, FGF2, ABI3BP
GOTERM_BP_FAT	GO:0034109	homotypic cell-cell adhesion	0.0403767	48.1844	NCAM1, PLEK
GOTERM_BP_FAT	GO:0060562	epithelial tube morphogenesis	0.0405453	5.20912	ESR1, PML, APAF1, DLG1
GOTERM_BP_FAT	GO:0007169	transmembrane receptor protein tyrosine kinase signaling pathway	0.0427129	3.76441	EGFR, NTRK2, RPE65, FGF2, FGF4
GOTERM_CC_FAT	GO:0030424	axon	0.0430593	5.08086	NCAM1, CDK5R1, NTRK2, ESR1
GOTERM_MF_FAT	GO:0046873	metal ion transmembrane transporter activity	0.0433004	3.08904	KCNT2, SCN8A, KCNQ2, CACNA1D, KCTD14, KCNJ13
GOTERM_BP_FAT	GO:0052548	regulation of endopeptidase activity	0.0459162	8.67319	GSPT1, PML, APAF1
GOTERM_BP_FAT	GO:0043281	regulation of caspase activity	0.0459162	8.67319	GSPT1, PML, APAF1
GOTERM_CC_FAT	GO:0030425	dendrite	0.0461068	4.94229	CDK5R1, PLK3, NTRK2, SCN8A
GOTERM_BP_FAT	GO:0048514	blood vessel morphogenesis	0.0469064	3.65033	KLF5, MYOCD, NTRK2, PROX1, FGF2
GOTERM_BP_FAT	GO:0019932	second-messenger-mediated signaling	0.0471722	4.90011	ADORA2B, PTGER4, CACNA1D, HTR5A
GOTERM_BP_FAT	GO:0052547	regulation of peptidase activity	0.0475822	8.50313	GSPT1, PML, APAF1
GOTERM_BP_FAT	GO:0007267	cell-cell signaling	0.0487577	2.99076	NTRK2, NRXN1, GRIA4, UNC13C, FGF2, WNT8B
Category	GO number	Term	PValue	Fold Enrichment	Genes
GOTERM_BP_FAT	GO:0042127	regulation of cell proliferation	0.000294	3.49292	KLF5, EGFR, ESR1, PML, CXADR, PROX1, LEFTY1, MYOCD, ADAM33, FGF2, FGF4, DLG1, FKBPL
GOTERM_CC_FAT	GO:0005886	plasma membrane	0.000356	1.73048	CDK5R1, ADORA2B, VAPA, ADCYAP1R1, GPR6, RPE65, GGT1, CXADR, TMEM178, MIP, 9030425E11RIK, KCNQ2, HTR5A, DLG1, FKBPL, EGFR, PTGER4, ESR1, PROKR2, PCDH15, GRIA4, ARHGAP26, CLDN23, EPS15, NCAM1, KCNT2, CLIC6, NTRK2, RGS6, CD300LG, DSC2, SCN8A, STEAP2, UNC13C, KCTD14, CACNA1D, GRASP
GOTERM_BP_FAT	GO:0008284	positive regulation of cell proliferation	0.000723	4.58091	KLF5, EGFR, MYOCD, ESR1, PROX1, FGF2, FKBPL, FGF4, DLG1
GOTERM_BP_FAT	GO:0016337	cell-cell adhesion	0.00116386	4.90011	NCAM1, CDK5R1, PLEK, DSC2, PCDH15, CLDN23, FGF4, DLG1
GOTERM_BP_FAT	GO:0002009	morphogenesis of an epithelium	0.00119268	5.84897	EGFR, ESR1, PML, PCDH15, APAF1, PROX1, DLG1
GOTERM_BP_FAT	GO:0007155	cell adhesion	0.00152731	3.09205	NCAM1, HAPLN1, CDK5R1, PLEK, F8, DSC2, PCDH15, NRXN1, CXADR, CLDN23, FGF4, DLG1
GOTERM_BP_FAT	GO:0022610	biological adhesion	0.0015491	3.08655	NCAM1, HAPLN1, CDK5R1, PLEK, F8, DSC2, PCDH15, NRXN1, CXADR, CLDN23, FGF4, DLG1
GOTERM_CC_FAT	GO:0005911	cell-cell junction	0.00162345	5.49937	MIP, 9030425E11RIK, DSC2, CXADR, CLDN23, TMEM178, DLG1
SP_PIR_KEYWORDS		membrane	0.00169385	1.42152	AI467606, VAPA, TSPAN8, GGT1, RPE65, SLC26A10, CXADR, TMEM178, KCNJ13, EVI2A, YRDC, KCNQ2, HTR5A, DLG1, EGFR, PTGER4, UGCG, PROKR2, NRXN1, TMEM130, NCAM1, CLIC6, CD300LG, UNC13C, STEAP2, GRASP, CDK5R1, PLXNC1, ADORA2B, ADCYAP1R1, GPR6, MIP, PRRG3, FNDC5, 9030425E11RIK, ADAM33, RHBDF2, MRC2, TMEM51, PCDH15, GRIA4, CLDN23, MARCH1, SAMD8, EPS15, MPHOSPH9, PLK3, NTRK2, RGS6, LIPH, DSC2, CMTM7, SLC13A…
GOTERM_BP_FAT	GO:0048638	regulation of developmental growth	0.00203775	15.6274	HOPX, CXADR, PROX1, DLG1
GOTERM_BP_FAT	GO:0060429	epithelium development	0.00255688	4.26725	EGFR, ESR1, PML, PCDH15, APAF1, PROX1, FGF2, DLG1
GOTERM_MF_FAT	GO:0022836	gated channel activity	0.00258875	4.25063	KCNT2, CLIC6, GRIA4, SCN8A, KCNQ2, CACNA1D, KCTD14, KCNJ13
SP_PIR_KEYWORDS		cell membrane	0.00259106	1.92418	CDK5R1, ADORA2B, VAPA, PTGER4, ADCYAP1R1, GPR6, PROKR2, PCDH15, RPE65, GRIA4, CXADR, CLDN23, EPS15, MIP, NCAM1, 9030425E11RIK, CLIC6, CD300LG, DSC2, UNC13C, STEAP2, HTR5A, GRASP, DLG1
GOTERM_MF_FAT	GO:0022838	substrate specific channel activity	0.00261964	3.73258	MIP, KCNT2, CLIC6, GRIA4, SCN8A, KCNQ2, CACNA1D, KCTD14, KCNJ13
GOTERM_CC_FAT	GO:0044459	plasma membrane part	0.00272307	1.91427	EGFR, CDK5R1, ESR1, GGT1, GRIA4, CXADR, CLDN23, TMEM178, ARHGAP26, EPS15, NCAM1, MIP, NTRK2, 9030425E11RIK, RGS6, DSC2, SCN8A, UNC13C, KCNQ2, CACNA1D, KCTD14, FKBPL, DLG1
GOTERM_MF_FAT	GO:0022803	passive transmembrane transporter activity	0.00285126	3.68145	MIP, KCNT2, CLIC6, GRIA4, SCN8A, KCNQ2, CACNA1D, KCTD14, KCNJ13
GOTERM_MF_FAT	GO:0015267	channel activity	0.00285126	3.68145	MIP, KCNT2, CLIC6, GRIA4, SCN8A, KCNQ2, CACNA1D, KCTD14, KCNJ13
