# Supplementary material for: Transcriptional Mechanisms of Proneural Factors and REST in Regulating Neuronal Reprogramming of Astrocytes
Source: Cell Stem Cell. 2015 Jul 2;17(1):74–88. doi: 10.1016/j.stem.2015.05.014 (PMC4509553; doi:10.1016/j.stem.2015.05.014)
Supplement: Table S3. Overview of Regulated Genes upon Ascl1ERT2 Induction [file mmc4.xls]

## Sheet: Probe set level
		Table S3
		Overview of regulated genes upon Ascl1ERT2 induction, related to Figure 1
Symbol or ID	Probeset	Gene Title	Entrez	Linear fold-change>1.2x, p<0.01, Ascl1ERT2_4h vs Ctrl (622)	Linear fold-change>1.2x, p<0.01, Ascl1ERT2_24h vs Ctrl (1148)	Linear fold-change>1.2x, p<0.01, Ascl1ERT2_48h vs Ctrl (591)
6330406I15Rik	1426937_at	RIKEN cDNA 6330406I15 gene	70717	2.15488	1.36303	1.71941
Adm	1447839_x_at	adrenomedullin	11535	1.33169	1.47001
Aif1l	1424262_at	allograft inflammatory factor 1-like	108897	1.70561	1.32389
Aif1l	1424263_at	allograft inflammatory factor 1-like	108897	1.52759	1.51693	1.48343
Akap9	1446237_at	A kinase (PRKA) anchor protein (yotiao) 9	100986	1.26023
Bcl7a	1428208_at	B-cell CLL/lymphoma 7A	77045	1.27318	1.59037
Btg2	1448272_at	B-cell translocation gene 2, anti-proliferative	12227	1.45986
Cbfa2t3	1418582_at	core-binding factor, runt domain, alpha subunit 2, translocated to, 3 (human)	12398	1.78167	2.92495
Cdk5r1	1433450_at	cyclin-dependent kinase 5, regulatory subunit 1 (p35)	12569	1.68389	2.13793	3.0582
Col18a1	1418237_s_at	collagen, type XVIII, alpha 1	12822	1.2361	1.63785
Crispld2	1437056_x_at	cysteine-rich secretory protein LCCL domain containing 2	78892	1.26356
Dab2ip	1433558_at	disabled homolog 2 (Drosophila) interacting protein	69601	1.21512
Dok7	1442869_at	docking protein 7	231134	1.35593	1.34014
Errfi1	1419816_s_at	ERBB receptor feedback inhibitor 1	74155	1.40467
Flrt1	1443143_at	fibronectin leucine rich transmembrane protein 1	396184	1.55869	2.94471	2.10806
Gli2	1459211_at	GLI-Kruppel family member GLI2	14633	1.31178
Gna14	1420385_at	guanine nucleotide binding protein, alpha 14	14675	1.57754	6.56151
Gna14	1449848_at	guanine nucleotide binding protein, alpha 14	14675	1.50933	7.69785	2.13019
Gpr30	1428250_at	G protein-coupled receptor 30	76854	1.8636
Grasp	1460206_at	GRP1 (general receptor for phosphoinositides 1)-associated scaffold protein	56149	2.24313	1.96702	1.52678
Grasp	1442616_at	GRP1 (general receptor for phosphoinositides 1)-associated scaffold protein	56149	1.30217
Gse1	1453222_at	genetic suppressor element 1	382034	1.84672	1.57347	2.11847
Gse1	1429653_at	genetic suppressor element 1	382034	1.62934	1.8979	1.94042
Hes5	1423146_at	hairy and enhancer of split 5 (Drosophila)	15208	1.35934	2.74453
Hes6	1452021_a_at	hairy and enhancer of split 6 (Drosophila)	55927	2.04446	1.66688	1.99707
Iffo1	1454629_at	intermediate filament family orphan 1	320678	1.28342
Mchr1	1428031_at	melanin-concentrating hormone receptor 1	207911	1.56392	1.68659
Mycn	1417155_at	v-myc myelocytomatosis viral related oncogene, neuroblastoma derived (avian)	18109	1.22928
Nkd1	1417278_a_at	naked cuticle 1 homolog (Drosophila)	93960	1.43655	1.80369	2.02677
Rbm24	1456180_at	RNA binding motif protein 24	666794	1.5676
Rbm24	1458624_at	RNA binding motif protein 24	666794	1.4686
Rhbdl3	1427579_at	rhomboid, veinlet-like 3 (Drosophila)	246104	1.37567	1.34939
Rsf1	1453381_at	remodeling and spacing factor 1	233532	1.20473
Shisa2	1423851_a_at	shisa homolog 2 (Xenopus laevis)	219134	1.65388	2.50487	2.96314
Sox11	1429372_at	SRY-box containing gene 11	20666	1.63946	2.51283	4.87537
Sox11	1453125_at	SRY-box containing gene 11	20666	1.57724	2.81359	4.76945
Sox11	1429051_s_at	SRY-box containing gene 11	20666	1.49486	2.74013	5.3872
Sox11	1436790_a_at	SRY-box containing gene 11	20666	1.48824	2.34962	4.36664
Tgm2	1437277_x_at	transglutaminase 2, C polypeptide	21817	1.28304		-1.6296
Tgm2	1417500_a_at	transglutaminase 2, C polypeptide	21817	1.23943		-1.55653
Tgm2	1455900_x_at	transglutaminase 2, C polypeptide	21817	1.21933	-1.27935	-1.6466
Tmcc3	1435554_at	transmembrane and coiled coil domains 3	319880	1.29611	1.44901
Tmem191c	1449770_x_at	transmembrane protein 191C	224019	2.37989	4.24793	2.20827
Tmem191c	1452234_s_at	transmembrane protein 191C	224019	1.45059	2.66675
Tnnt2	1418726_a_at	troponin T2, cardiac	21956	2.10705	3.12007	4.39042
Traf4	1460642_at	TNF receptor associated factor 4	22032	1.34575
Maf	1456060_at	avian musculoaponeurotic fibrosarcoma (v-maf) AS42 oncogene homolog	17132	-1.24833
Npnt	1452106_at	nephronectin	114249	-1.25724	-1.45408
Dio2	1418938_at	deiodinase, iodothyronine, type II	13371	-1.25879	-1.72326
Lin7a	1456656_at	lin-7 homolog A (C. elegans)	108030	-1.26494
Epha3	1425575_at	Eph receptor A3	13837	-1.269
Tbx18	1449871_at	T-box18	76365	-1.31544
Enpp1	1440339_at	ectonucleotide pyrophosphatase/phosphodiesterase 1	18605	-1.38279	-1.42371
1190005F20Rik	1447369_at	RIKEN cDNA 1190005F20 gene	98685	1.27285
1810020D17Rik	1451381_at	RIKEN cDNA 1810020D17 gene	66273	1.32414	1.38095
1810041L15Rik	1429440_at	RIKEN cDNA 1810041L15 gene	72301	1.8456	3.3897	4.00909
2310029O18Rik	1454031_at	RIKEN cDNA 2310029O18 gene	76946	1.21464
2810468N07Rik	1452980_at	RIKEN cDNA 2810468N07 gene	72834	1.49804	1.52584
4930509E16Rik	1430099_at	RIKEN cDNA 4930509E16 gene	75115	1.30095
4930517J16Rik	1453452_at	RIKEN cDNA 4930517J16 gene	74722	1.34551
4931403M11Rik	1454226_at	RIKEN cDNA 4931403M11 gene	70955	1.26671
4933406B15Rik	1432228_at	RIKEN cDNA 4933406B15 gene	71064	1.25606
5730460C07Rik	1431910_at	RIKEN cDNA 5730460C07 gene	70594	1.34875
6330406I15Rik	1452244_at	RIKEN cDNA 6330406I15 gene	70717	3.15572	1.35319	1.66221
6430548M08Rik	1426446_at	RIKEN cDNA 6430548M08 gene	234797	1.39872	1.54064
8430427H17Rik	1428284_at	RIKEN cDNA 8430427H17 gene	329540	1.59005
9030425E11Rik	1448251_at	RIKEN cDNA 9030425E11 gene	71566	1.30784
9530006O14Rik	1433196_at	RIKEN cDNA 9530006O14 gene	77400	1.23329
9630010G10Rik	1460121_at	RIKEN cDNA 9630010G10 gene	399612	1.24249
9830001H06Rik	1436132_at	RIKEN cDNA 9830001H06 gene	320706	1.25468
A630057N01Rik	1456345_at	RIKEN cDNA A630057N01 gene	320057	1.23492
A730017C20Rik	1433577_at	RIKEN cDNA A730017C20 gene	225583	1.25972
A730056A06Rik	1455415_at	RIKEN cDNA A730056A06 gene	319783	1.3883
A830010M20Rik	1438565_at	RIKEN cDNA A830010M20 gene	231570	1.27759
A930028C08Rik	1430945_at	RIKEN cDNA A930028C08 gene	77822	1.28786
Adm	1416077_at	adrenomedullin	11535	1.37561	1.35192
Adrbk2	1434450_s_at	adrenergic receptor kinase, beta 2	320129	1.4029
Afap1	1436729_at	actin filament associated protein 1	70292	1.50322	1.79507	1.70135
Aff2	1443963_at	AF4/FMR2 family, member 2	14266	1.26867
Ahnak	1429866_at	AHNAK nucleoprotein (desmoyokin)	66395	1.24593
AI414108	1440262_at	expressed sequence AI414108	102623	1.35503		-1.5314
AI606242	1447509_at			1.34534
AI835197	1447580_at			1.2922
AI852238	1445634_at			1.2348
Aif1l	1451287_s_at	allograft inflammatory factor 1-like	108897	2.88676	1.44075
Akap9	1455151_at	A kinase (PRKA) anchor protein (yotiao) 9	100986	1.32487
Aldh7a1	1448137_at	aldehyde dehydrogenase family 7, member A1	110695	1.2259
Als2cl	1433769_at	ALS2 C-terminal like	235633	1.73679
Angptl1	1446396_at	Angiopoietin-like 1	72713	1.26823
Ankra2	1441935_at	ankyrin repeat, family A (RFXANK-like), 2	68558	1.2944
Ankrd33b	1431308_at	ankyrin repeat domain 33B	67434	1.28991
Anks1	1452204_at	ankyrin repeat and SAM domain containing 1	224650	1.49467	2.19826	1.91616
Anxa6	1442288_at	annexin A6	11749	1.21942
Apod	1444564_at	apolipoprotein D	11815	1.27628
Arc	1418687_at	activity regulated cytoskeletal-associated protein	11838	2.33725	1.68512	2.18518
Arsi	1427508_at	arylsulfatase i	545260	1.55684
Asxl2	1453295_at	additional sex combs like 2 (Drosophila)	75302	1.28898
Atoh8	1426418_at	atonal homolog 8 (Drosophila)	71093	1.68137	1.91276	1.72688
Atox1	1446802_at	ATX1 (antioxidant protein 1) homolog 1 (yeast)	11927	1.22445
Atp2b2	1433888_at	ATPase, Ca++ transporting, plasma membrane 2	11941	1.34943
Atp5g1	1444874_at	ATP synthase, H+ transporting, mitochondrial F0 complex, subunit c1 (subunit 9)	11951	1.27191
AU021933	1441395_at	expressed sequence AU021933	102675	1.229
AU040128	1446874_at			1.2304
AU041696	1445072_at			1.3548
AV020412	1456539_at			1.25317
AV342748	1460061_at			1.26089
AW555464	1433712_at	expressed sequence AW555464	217882	1.32807
B830032F12	1435957_at	hypothetical protein B830032F12	328545	1.37236	2.02394
BB075541	1459321_at			1.33162
BB189136	1443051_at			1.21477
BB204161	1439535_at			1.22724
BB237434	1440590_at			1.27371
BB262837	1458266_at			1.31905
BB343027	1447057_at			1.31911
BB476667	1458337_at			1.26836
BB529246	1441041_at			1.30534
BB656631	1431225_at			1.70782	2.61107	5.72189
BB730792	1444552_at			1.24219
BB750591	1447437_at			1.24609
BB794742	1455892_x_at			1.53483	1.75685	1.5873
BC034090	1435175_at	cDNA sequence BC034090	207792	1.44012	1.29698
BC037703	1455241_at	cDNA sequence BC037703	242125	1.25504
Bcar3	1415936_at	breast cancer anti-estrogen resistance 3	29815	1.22732
Bcl7a	1428207_at	B-cell CLL/lymphoma 7A	77045	1.46888	1.87503	2.47863
Bdkrb2	1442187_at	Bradykinin receptor, beta 2	12062	1.33622
BE954335	1440291_at			1.94608	1.90402
BG067678	1445574_at			1.48602	2.01828
BG074179	1445915_at			1.33617
BG075092	1445031_at			1.20838
BM207422	1445617_at			1.32467
BM247709	1444515_at			1.28921
Bmp2	1423635_at	bone morphogenetic protein 2	12156	1.37822	1.8276
Bmp7	1435479_at	bone morphogenetic protein 7	12162	1.61031	2.88334
Brdt	1450178_at	bromodomain, testis-specific	114642	1.23121
Btg2	1416250_at	B-cell translocation gene 2, anti-proliferative	12227	1.50405
C030041B07Rik	1453907_at	RIKEN cDNA C030041B07 gene	77639	1.36254
C230098O21Rik	1433988_s_at	RIKEN cDNA C230098O21 gene	102153	2.95843	4.39254	13.3506
C730026J16	1437650_at	hypothetical protein C730026J16 /// zinc finger and BTB domain containing 38	245007	1.26757
Casc5	1430193_at	cancer susceptibility candidate 5	76464	1.23137
Cbfa2t3	1438705_at	core-binding factor, runt domain, alpha subunit 2, translocated to, 3 (human)	12398	1.98882	4.07709	3.46541
Ccdc134	1428261_at	coiled-coil domain containing 134	76457	1.25621
Ccdc162	1445787_at	coiled-coil domain containing 162	75973	1.2867
Ccdc88b	1440245_at	coiled-coil domain containing 88B	78317	1.23539
Ccdc88c	1427138_at	coiled-coil domain containing 88C	68339	1.39884	1.42819
Cd82	1416401_at	CD82 antigen	12521	1.55806
Cdc25b	1421963_a_at	cell division cycle 25 homolog B (S. pombe)	12531	1.3316
Cdk5r1	1433451_at	cyclin-dependent kinase 5, regulatory subunit 1 (p35)	12569	1.80515	2.17412	3.11165
Cdkn1c	1417649_at	cyclin-dependent kinase inhibitor 1C (P57)	12577	2.97857	17.4428	11.1334
Cdon	1434957_at	cell adhesion molecule-related/down-regulated by oncogenes	57810	1.4348	1.53873
Cerk	1434034_at	ceramide kinase	223753	1.44985	1.41811
Chd7	1437745_at	chromodomain helicase DNA binding protein 7	320790	1.31591
Chrna4	1421203_at	cholinergic receptor, nicotinic, alpha polypeptide 4	11438	1.75052	2.0593	1.73037
Chrnb1	1420682_at	cholinergic receptor, nicotinic, beta polypeptide 1 (muscle)	11443	1.3894
Clk4	1427663_a_at	CDC like kinase 4	12750	1.243
Cmklr1	1456887_at	chemokine-like receptor 1	14747	1.3565
Cnpy1	1455471_at	canopy 1 homolog (zebrafish)	269637	1.20893
Col18a1	1426955_at	collagen, type XVIII, alpha 1	12822	1.26067	1.76068
Col27a1	1429549_at	collagen, type XXVII, alpha 1	373864	1.35346
Col4a2	1424051_at	collagen, type IV, alpha 2	12827	1.2264
Coro2b	1434326_x_at	coronin, actin binding protein, 2B	235431	1.37103	1.79236
Cpxm2	1419000_at	carboxypeptidase X 2 (M14 family)	55987	1.25656
Creb3l1	1419295_at	cAMP responsive element binding protein 3-like 1	26427	1.42727
Crispld2	1434758_at	cysteine-rich secretory protein LCCL domain containing 2	78892	1.2787		-1.61887
Cryba1	1450671_at	crystallin, beta A1	12957	1.31751
Csprs	1460416_s_at	component of Sp100-rs /// predicted gene 7592 /// predicted pseudogene 7609 /// hypothetical protein LOC100503923	100503923	1.35382
Cxcl12	1417574_at	chemokine (C-X-C motif) ligand 12	20315	1.94047
Cyth1	1418183_a_at	cytohesin 1	19157	1.40621	1.59176
D930015E06Rik	1426834_s_at	RIKEN cDNA D930015E06 gene	229473	1.26794
Dab2ip	1441170_a_at	disabled homolog 2 (Drosophila) interacting protein	69601	1.30543
Dapk1	1426915_at	death associated protein kinase 1	69635	1.21048
Dbf4	1430545_at	DBF4 homolog (S. cerevisiae)	27214	1.27243
Ddx26b	1438496_a_at	DEAD/H (Asp-Glu-Ala-Asp/His) box polypeptide 26B	236790	1.23849
Ddx43	1441045_at	DEAD (Asp-Glu-Ala-Asp) box polypeptide 43	100048658	1.3137
Dgat2	1422678_at	diacylglycerol O-acyltransferase 2	67800	1.24731
Dhcr24	1418129_at	24-dehydrocholesterol reductase	74754	1.28001
Dleu7	1442180_at	deleted in lymphocytic leukemia, 7	239133	3.69772	3.44971	3.60884
Dlgap4	1455548_at	discs, large homolog-associated protein 4 (Drosophila)	228836	1.45533	1.47207
Dll1	1419204_at	delta-like 1 (Drosophila)	13388	2.69745	2.35567	1.66169
Dll3	1449236_at	delta-like 3 (Drosophila)	13389	1.59604	5.2087	6.50147
Dok7	1434812_s_at	docking protein 7	231134	1.49813	1.69662
Dot1l	1457268_at	DOT1-like, histone H3 methyltransferase (S. cerevisiae)	208266	1.20934
Duxbl	1445710_x_at	double homeobox B-like /// predicted gene 10394	100039227	1.43177
Eaf2	1422120_at	ELL associated factor 2	106389	1.31778
Efhd2	1431339_a_at	EF hand domain containing 2	27984	1.37058		2.34622
Elavl1	1452858_at	ELAV (embryonic lethal, abnormal vision, Drosophila)-like 1 (Hu antigen R)	15568	1.25035	1.40745	2.65718
Emilin1	1416414_at	elastin microfibril interfacer 1	100952	1.21078
Epha4	1456863_at	Eph receptor A4	13838	1.28224
Errfi1	1416129_at	ERBB receptor feedback inhibitor 1	74155	1.50359
Esr1	1421244_at	estrogen receptor 1 (alpha)	13982	1.42796
Exosc9	1418462_at	exosome component 9	50911	1.21246	1.49587
Eya2	1424127_at	eyes absent 2 homolog (Drosophila)	14049	1.40479	3.15698
Fam101a	1441881_x_at	family with sequence similarity 101, member A	73121	1.21914
Fam101b	1456603_at	family with sequence similarity 101, member B	76566	1.81778	1.44501
Fam110a	1453768_a_at	family with sequence similarity 110, member A	73847	1.40368	1.71483	1.78587
Fbxo32	1448747_at	F-box protein 32	67731	1.60321	2.43497
Flrt1	1460041_at	fibronectin leucine rich transmembrane protein 1	396184	1.59847	2.97718	2.09207
Gadd45g	1453851_a_at	growth arrest and DNA-damage-inducible 45 gamma	23882	1.78536
Gal	1460668_at	galanin	14419	1.62231	34.8223	8.39882
Gdf10	1424007_at	growth differentiation factor 10	14560	1.25757
Gli2	1446086_s_at	GLI-Kruppel family member GLI2	14633	1.31332
Gm10397	1435740_at	predicted gene 10397 /// zinc finger, MIZ-type containing 1	100038401	1.3574
Gm11487	1420134_at	Predicted gene 11487	433719	1.23943
Gm3579	1431213_a_at	predicted gene 3579	100041932	1.2936		2.06817
Gm3893	1447939_a_at	predicted gene 3893 /// predicted pseudogene 5859 /// predicted gene 7819	100042539	1.27013
Gm9706	1453939_x_at	predicted gene 9706	677168	1.48802		1.51652
Gna14	1447791_s_at	guanine nucleotide binding protein, alpha 14	14675	1.68202	5.33116
Gpc1	1417389_at	glypican 1	14733	1.26832	1.36858
Gpr153	1426973_at	G protein-coupled receptor 153	100129	1.23377
Gpr30	1447583_x_at	G protein-coupled receptor 30	76854	1.90847
Gprin2	1443997_at	G protein regulated inducer of neurite outgrowth 2	432839	1.25746
Grasp	1441894_s_at	GRP1 (general receptor for phosphoinositides 1)-associated scaffold protein	56149	3.77327	3.55258	1.95695
Grin2c	1449245_at	glutamate receptor, ionotropic, NMDA2C (epsilon 3)	14813	1.34323	1.55606	1.56606
Grm4	1457299_at	glutamate receptor, metabotropic 4	268934	1.88443
Gse1	1455476_a_at	genetic suppressor element 1	382034	1.90638	2.25639	3.05752
H19	1448194_a_at	H19 fetal liver mRNA	14955	1.42325
H2-D1	1451934_at	histocompatibility 2, D region locus 1	14964	1.29048
Hadhb	1442732_at	hydroxyacyl-Coenzyme A dehydrogenase/3-ketoacyl-Coenzyme A thiolase/enoyl-Coenzyme A hydratase (trifunctional protein), beta subunit	231086	1.23767
Has3	1420589_at	hyaluronan synthase 3	15118	1.26036
Herc1	1440437_at	hect (homologous to the E6-AP (UBE3A) carboxyl terminus) domain and RCC1 (CHC1)-like domain (RLD) 1	235439	1.29506
Hes1	1418102_at	hairy and enhancer of split 1 (Drosophila)	15205	1.38495	1.3317
Hes5	1456010_x_at	hairy and enhancer of split 5 (Drosophila)	15208	1.54365	3.81515	1.97506
Hes6	1436050_x_at	hairy and enhancer of split 6 (Drosophila)	55927	2.17819	1.71129	2.04639
Hexim1	1419359_at	hexamethylene bis-acetamide inducible 1	192231	1.26263
Heyl	1419302_at	hairy/enhancer-of-split related with YRPW motif-like	56198	1.30518
Hic2	1437571_at	hypermethylated in cancer 2	58180	1.34878
Hivep3	1458802_at	human immunodeficiency virus type I enhancer binding protein 3	16656	1.52548	1.30087
Hs3st3b1	1433977_at	heparan sulfate (glucosamine) 3-O-sulfotransferase 3B1	54710	1.42894
Hspa12a	1436961_at	heat shock protein 12A	73442	1.27648
Id1	1425895_a_at	inhibitor of DNA binding 1	15901	1.23292	1.38389	1.60587
Ier5	1417612_at	immediate early response 5	15939	1.24707		1.60312
Iffo1	1454628_at	intermediate filament family orphan 1	320678	1.3723	1.25514
Igh-6	1427869_at	Immunoglobulin heavy chain 6 (heavy chain of IgM)	16019	1.20327
Igsf5	1451407_at	immunoglobulin superfamily, member 5	72058	1.29161
Insm1	1421399_at	insulinoma-associated 1	53626	3.15669	5.13583	3.37917
Iqsec1	1452327_at	IQ motif and Sec7 domain 1	232227	1.24209
Kcnc2	1455258_at	potassium voltage gated channel, Shaw-related subfamily, member 2	268345	1.22711		-1.77133
Kcnq4	1435721_at	potassium voltage-gated channel, subfamily Q, member 4	60613	1.37185	1.99027	2.54395
Kctd14	1455452_x_at	potassium channel tetramerisation domain containing 14	233529	1.46485
Kdm1b	1433649_at	lysine (K)-specific demethylase 1B	218214	1.44295	1.56269
Kif21b	1435772_at	kinesin family member 21B	16565	1.41026		1.42429
Klf10	1416029_at	Kruppel-like factor 10	21847	1.36806	2.25651	1.41524
Klhl21	1428081_at	kelch-like 21 (Drosophila)	242785	1.46776	1.69845
Klkb1	1449034_at	kallikrein B, plasma 1	16621	1.31674
Kpna7	1437754_at	karyopherin alpha 7 (importin alpha 8)	381686	1.25674
Lad1	1418449_at	ladinin	16763	1.34482
Lasp1	1438633_x_at	LIM and SH3 protein 1	16796	1.25774
Lmo1	1418478_at	LIM domain only 1	109594	1.54578	2.8819	2.95771
LOC100502917	1446485_at	hypothetical LOC100502917	100502917	1.2589
LOC100503186	1435711_at	hypothetical LOC100503186	100503186	1.25742
LOC100503650	1459454_at	hypothetical LOC100503650	100503650	1.25407
LOC100504698	1435265_at	hypothetical LOC100504698	100504698	1.89773	2.63503
Lrp8	1440882_at	low density lipoprotein receptor-related protein 8, apolipoprotein e receptor	16975	1.27356	1.60721	1.81067
Mbd4	1457708_at	methyl-CpG binding domain protein 4	17193	1.3009
Mchr1	1454845_x_at	melanin-concentrating hormone receptor 1	207911	2.01113	2.40637
Mef2d	1434487_at	myocyte enhancer factor 2D	17261	1.27429
Meg3	1452183_a_at	maternally expressed 3	17263	1.23312
Mical2	1455685_at	microtubule associated monoxygenase, calponin and LIM domain containing 2	320878	1.25416
Mknk2	1449029_at	MAP kinase-interacting serine/threonine kinase 2	17347	1.21537
Mmp24	1441456_at	matrix metallopeptidase 24	17391	1.21018
Mn1	1454867_at	meningioma 1	433938	1.63095	1.41147
Mobkl1b	1424484_at	MOB1, Mps One Binder kinase activator-like 1B (yeast)	232157	1.22881
Mpp3	1419077_at	membrane protein, palmitoylated 3 (MAGUK p55 subfamily member 3)	13384	1.26807
Mtch2	1438842_at	mitochondrial carrier homolog 2 (C. elegans)	56428	1.69015
Mtmr1	1421879_at	myotubularin related protein 1	53332	1.24207
Myb	1421317_x_at	myeloblastosis oncogene	17863	1.66232
Mycn	1425923_at	v-myc myelocytomatosis viral related oncogene, neuroblastoma derived (avian)	18109	3.43581		3.07572
Myh6	1448554_s_at	myosin, heavy polypeptide 6, cardiac muscle, alpha /// myosin, heavy polypeptide 7, cardiac muscle, beta	140781	1.22598	-1.28159
Nav1	1438730_at	neuron navigator 1	215690	1.47604
Nbl1	1448428_at	neuroblastoma, suppression of tumorigenicity 1	17965	1.32305	1.78525	1.62588
Ncald	1417568_at	neurocalcin delta	52589	1.22278	1.47109
Nckap5l	1427015_at	NCK-associated protein 5-like	380969	1.26774
Ncor2	1448893_at	nuclear receptor co-repressor 2	20602	1.4357	1.65991
Ndel1	1424893_at	nuclear distribution gene E-like homolog 1 (A. nidulans)	83431	1.2169
Ndrg1	1420760_s_at	N-myc downstream regulated gene 1	17988	1.24464
Nhedc1	1432174_a_at	Na+/H+ exchanger domain containing 1	74446	1.24832
Nkd1	1429506_at	naked cuticle 1 homolog (Drosophila)	93960	1.99051		3.19196
Nlrc5	1437176_at	NLR family, CARD domain containing 5	434341	1.77581
Nova2	1439192_at	neuro-oncological ventral antigen 2	384569	1.31824
Nppc	1422790_at	natriuretic peptide type C	18159	1.56244	3.39267
Nptx1	1434877_at	neuronal pentraxin 1	18164	1.77815	2.39825	8.12833
Nrarp	1417985_at	Notch-regulated ankyrin repeat protein	67122	1.40739	1.62468	1.59382
Nsun3	1444634_at	NOL1/NOP2/Sun domain family member 3	106338	1.22831
Nup54	1432539_a_at	nucleoporin 54	269113	1.27668
Odz4	1451888_a_at	odd Oz/ten-m homolog 4 (Drosophila)	23966	1.30897
Oscar	1425442_at	osteoclast associated receptor	232790	1.23445
Pdzrn3	1416846_a_at	PDZ domain containing RING finger 3	55983	1.33135
Pgbd5	1460570_at	piggyBac transposable element derived 5	209966	1.40784	1.52447
Pip4k2a	1442310_at	Phosphatidylinositol-5-phosphate 4-kinase, type II, alpha	18718	1.27321
Plau	1422139_at	plasminogen activator, urokinase	18792	1.27481
Plch2	1436335_at	phospholipase C, eta 2	269615	1.29802	1.52538
Plekha1	1417965_at	pleckstrin homology domain containing, family A (phosphoinositide binding specific) member 1	101476	1.37317
Plin5	1424937_at	perilipin 5	66968	1.31162
Plk2	1443780_at	Polo-like kinase 2 (Drosophila)	20620	1.22132
Plxna1	1428623_at	plexin A1	18844	1.30297	1.27086
Plxna2	1429772_at	plexin A2	18845	1.35076
Pnmal2	1435960_at	PNMA-like 2	434128	1.37277	1.43805
Pnn	1423325_at	pinin	18949	1.64176
Polr1a	1460215_at	polymerase (RNA) I polypeptide A	20019	1.23651
Ppargc1b	1449945_at	peroxisome proliferative activated receptor, gamma, coactivator 1 beta	170826	1.64624	1.69056
Prosc	1441685_at	proline synthetase co-transcribed	114863	1.41695
Prox1	1437894_at	prospero-related homeobox 1	19130	1.54157	1.97615	3.17901
Ptpn14	1455359_at	protein tyrosine phosphatase, non-receptor type 14	19250	1.24809
Pvalb	1417653_at	parvalbumin	19293	1.67085	3.77948	3.93665
Pxn	1456135_s_at	paxillin	19303	1.37047	1.30236
Rab11fip5	1434314_s_at	RAB11 family interacting protein 5 (class I)	52055	1.24807
Ralgds	1460634_at	ral guanine nucleotide dissociation stimulator	19730	1.61401	1.78444	2.64577
Rap1gap2	1434754_at	RAP1 GTPase activating protein 2	380711	1.3272
Rasd2	1427344_s_at	RASD family, member 2	75141	1.58377	3.6637	2.45896
Rasgrf1	1459056_at	RAS protein-specific guanine nucleotide-releasing factor 1	19417	1.33323
Rassf5	1422637_at	Ras association (RalGDS/AF-6) domain family member 5	54354	1.45416	1.52238
Rbm24	1454752_at	RNA binding motif protein 24	666794	1.77995
Rbm38	1421265_a_at	RNA binding motif protein 38	56190	2.34781	2.6612	3.9382
Rd3	1452355_at	retinal degeneration 3	74023	1.32414
Rec8	1419147_at	REC8 homolog (yeast)	56739	1.28704
Rgs16	1426037_a_at	regulator of G-protein signaling 16	19734	1.46228
Rhbdl3	1435941_at	rhomboid, veinlet-like 3 (Drosophila)	246104	2.22597	1.32764	-1.48468
Rian	1440001_at	RNA imprinted and accumulated in nucleus	75745	1.32047
Rlf	1439555_at	rearranged L-myc fusion sequence	109263	1.57956
Rnf122	1454857_at	ring finger protein 122	68867	1.55611	2.68468	1.84494
Rps15a	1457726_at	ribosomal protein S15A	267019	1.2903
Rrp1b	1456117_at	ribosomal RNA processing 1 homolog B (S. cerevisiae)	72462	1.28867
Rsf1	1457751_at	remodeling and spacing factor 1	233532	1.27708
Runx1	1422865_at	runt related transcription factor 1	12394	1.4128
Rybp	1428219_at	RING1 and YY1 binding protein	56353	1.62529	1.41118	1.55222
Saa4	1419319_at	serum amyloid A 4	20211	1.24647
Scn5a	1458813_at	sodium channel, voltage-gated, type V, alpha	20271	1.33047	1.54535
Sema5b	1422146_at	sema domain, seven thrombospondin repeats (type 1 and type 1-like), transmembrane domain (TM) and short cytoplasmic domain, (semaphorin) 5B	20357	1.24252
Sertad4	1454877_at	SERTA domain containing 4	214791	2.77723
Sgce	1443518_at	sarcoglycan, epsilon	20392	1.29385
Sh2d3c	1415886_at	SH2 domain containing 3C	27387	1.22403
Sh3kbp1	1432269_a_at	SH3-domain kinase binding protein 1	58194	1.41253
Shb	1434153_at	src homology 2 domain-containing transforming protein B	230126	1.32015		1.84749
Shisa2	1423852_at	shisa homolog 2 (Xenopus laevis)	219134	1.87026	2.45779	2.20429
Six4	1425767_a_at	sine oculis-related homeobox 4 homolog (Drosophila)	20474	1.43679	1.47468
Slc16a10	1434592_at	solute carrier family 16 (monocarboxylic acid transporters), member 10	72472	1.25865
Slc26a2	1443882_at	solute carrier family 26 (sulfate transporter), member 2	13521	1.44888	1.70653
Smad3	1454960_at	MAD homolog 3 (Drosophila)	17127	1.2188
Snca	1418493_a_at	synuclein, alpha	20617	1.32754	3.45709	9.41176
Sox11	1453002_at	SRY-box containing gene 11	20666	1.67226	2.55575	5.06415
Sox8	1435438_at	SRY-box containing gene 8	20681	2.07852	1.78448
Spata2	1434107_at	spermatogenesis associated 2	263876	1.3227
Sstr2	1422256_at	somatostatin receptor 2	20606	1.29618	1.47646	2.30958
St3gal5	1460241_a_at	ST3 beta-galactoside alpha-2,3-sialyltransferase 5	20454	1.44162	1.55087
St6galnac4	1418074_at	ST6 (alpha-N-acetyl-neuraminyl-2,3-beta-galactosyl-1,3)-N-acetylgalactosaminide alpha-2,6-sialyltransferase 4	20448	1.2134
Sv2b	1434800_at	synaptic vesicle glycoprotein 2 b	64176	1.32439
Syn2	1460230_at	synapsin II	20965	1.2146
Syt13	1434470_at	synaptotagmin XIII	80976	1.76534	2.33159	1.76662
Tacc2	1425745_a_at	transforming, acidic coiled-coil containing protein 2	57752	1.28192	1.45238
Tbc1d8	1416996_at	TBC1 domain family, member 8	54610	1.52232	1.96054	1.95701
Tgm2	1433428_x_at	transglutaminase 2, C polypeptide	21817	1.28705		-1.55426
Tiam1	1418057_at	T-cell lymphoma invasion and metastasis 1	21844	1.51831
Tiam2	1431222_at	T-cell lymphoma invasion and metastasis 2	24001	1.25805
Tmc1	1421625_a_at	transmembrane channel-like gene family 1	13409	1.2165
Tmcc3	1451794_at	transmembrane and coiled coil domains 3	319880	1.38734	1.37256
Tmem178	1429175_at	transmembrane protein 178	68027	2.30984
Tmem191c	1420191_s_at	transmembrane protein 191C	224019	2.59367	4.48409	2.38338
Tmem201	1438010_at	transmembrane protein 201	230917	1.52057	1.43513
Tmem51	1424383_at	transmembrane protein 51	214359	1.66277
Tnfrsf13c	1419307_at	tumor necrosis factor receptor superfamily, member 13c	72049	1.31735	1.31112
Tnk2	1448297_a_at	tyrosine kinase, non-receptor, 2	51789	1.45739
Tnnt2	1424967_x_at	troponin T2, cardiac	21956	2.20952	2.23327	4.6546
Traf4	1416571_at	TNF receptor associated factor 4	22032	1.48908
Trp53i11	1436919_at	transformation related protein 53 inducible protein 11	277414	1.79725	3.13281	3.72807
Ube2g2	1417032_at	ubiquitin-conjugating enzyme E2G 2	22213	1.31365
Ube3a	1425206_a_at	Ubiquitin protein ligase E3A	22215	1.23752
Vps37b	1424380_at	vacuolar protein sorting 37B (yeast)	330192	1.35066
Whamm	1438433_at	WAS protein homolog associated with actin, golgi membranes and microtubules	434204	1.4082	1.42294
Wnt9a	1436978_at	wingless-type MMTV integration site 9A	216795	1.63377	1.56472
Xist	1427263_at	inactive X specific transcripts	213742	1.4759
Zbp1	1419604_at	Z-DNA binding protein 1	58203	1.41864
Zfp277	1443362_at	zinc finger protein 277	246196	1.22616
Zfp319	1436284_s_at	zinc finger protein 319	79233	1.42678
Zfp423	1419380_at	zinc finger protein 423	94187	1.32843	1.32224
Zfp445	1427255_s_at	zinc finger protein 445	235682	1.34931
BB251859	1438068_at			-1.2029
Hdhd3	1425343_at	haloacid dehalogenase-like hydrolase domain containing 3	72748	-1.21053
2700089E24Rik	1435523_s_at	RIKEN cDNA 2700089E24 gene	381820	-1.21295
Rabgap1l	1429197_s_at	RAB GTPase activating protein 1-like	29809	-1.21328
Pm20d2	1457883_at	peptidase M20 domain containing 2	242377	-1.21408	-1.30067
Plekha8	1436128_at	pleckstrin homology domain containing, family A (phosphoinositide binding specific) member 8	231999	-1.21445
4930579G22Rik	1429551_at	RIKEN cDNA 4930579G22 gene	69034	-1.21519
C630043F03Rik	1455542_at	RIKEN cDNA C630043F03 gene	68285	-1.21711
Sdhd	1437489_x_at	succinate dehydrogenase complex, subunit D, integral membrane protein	66925	-1.21719
Ogfrl1	1424412_at	opioid growth factor receptor-like 1	70155	-1.21753
Srsf13b	1437168_at	serine/arginine-rich splicing factor 13B	272009	-1.21771
Tmod2	1439223_at	tropomodulin 2	50876	-1.21866
Aass	1423523_at	aminoadipate-semialdehyde synthase	30956	-1.22036	-1.36844
Gm5124	1442523_at	predicted pseudogene 5124	331392	-1.22056
Chst2	1422758_at	carbohydrate sulfotransferase 2	54371	-1.22196	-1.31977
Wipi1	1427323_s_at	WD repeat domain, phosphoinositide interacting 1	52639	-1.22209
Ikzf1	1436312_at	IKAROS family zinc finger 1	22778	-1.22296
Fgfbp3	1453006_at	fibroblast growth factor binding protein 3	72514	-1.22324		2.18315
Tmed7	1419918_at	Transmembrane emp24 protein transport domain containing 7	66676	-1.22455
Wnt2	1449425_at	wingless-related MMTV integration site 2	22413	-1.22459
Tlr8	1450267_at	toll-like receptor 8	170744	-1.2258
Bach2	1436515_at	BTB and CNC homology 2	12014	-1.22581		-1.60709
Tktl1	1420065_at	Transketolase-like 1	83553	-1.22645
Khnyn	1439038_at	KH and NYN domain containing	219094	-1.22701
Efemp1	1427183_at	epidermal growth factor-containing fibulin-like extracellular matrix protein 1	216616	-1.22703	-1.33565
Pde8b	1435741_at	phosphodiesterase 8B	218461	-1.22743
Cpa5	1427995_at	carboxypeptidase A5	74649	-1.22765
1110067D22Rik	1451313_a_at	RIKEN cDNA 1110067D22 gene	216551	-1.228
Calcb	1422639_at	calcitonin-related polypeptide, beta	116903	-1.22837
Hmgcs1	1441536_at	3-hydroxy-3-methylglutaryl-Coenzyme A synthase 1	208715	-1.22981
Cxadr	1453282_at	coxsackie virus and adenovirus receptor	13052	-1.23131
Gng11	1448942_at	guanine nucleotide binding protein (G protein), gamma 11	66066	-1.2316
Dusp8	1418714_at	dual specificity phosphatase 8	18218	-1.23175
Net1	1421321_a_at	neuroepithelial cell transforming gene 1	56349	-1.23259
Mrps25	1418716_at	mitochondrial ribosomal protein S25	64658	-1.2335
Cadm2	1435146_s_at	cell adhesion molecule 2	239857	-1.23352
Mbd1	1453678_at	methyl-CpG binding domain protein 1	17190	-1.23384
BB201888	1436032_at			-1.23514
Ufsp1	1447822_x_at	UFM1-specific peptidase 1	70240	-1.23538
Rps6ka5	1431050_at	ribosomal protein S6 kinase, polypeptide 5	73086	-1.23559
1700008N17Rik	1433160_at	RIKEN cDNA 1700008N17 gene	75449	-1.23643
Dcun1d1	1455054_a_at	DCN1, defective in cullin neddylation 1, domain containing 1 (S. cerevisiae)	114893	-1.23665
Gm3837	1445929_at	Predicted gene 3837	100042424	-1.23674
Slitrk2	1441127_at	SLIT and NTRK-like family, member 2	245450	-1.23795
Dnalc1	1453822_at	dynein, axonemal, light chain 1	105000	-1.23822
Rnft1	1428078_at	ring finger protein, transmembrane 1	76892	-1.23843
Dab2	1423805_at	disabled homolog 2 (Drosophila)	13132	-1.23909
Lemd1	1445642_at	LEM domain containing 1	213409	-1.23934
Gnb4	1419470_at	guanine nucleotide binding protein (G protein), beta 4	14696	-1.23965
Nt5c3l	1449633_s_at	5'-nucleotidase, cytosolic III-like	68106	-1.24008
Col23a1	1429210_at	collagen, type XXIII, alpha 1	237759	-1.24078
Cldn11	1416003_at	claudin 11	18417	-1.24099		-1.50544
Tmbim4	1443917_at	transmembrane BAX inhibitor motif containing 4	68212	-1.24138
BB325197	1444036_at			-1.24169
Rpa3	1448938_at	replication protein A3	68240	-1.24276
Cmtm6	1423792_a_at	CKLF-like MARVEL transmembrane domain containing 6	67213	-1.24408
Gm106	1456335_at	predicted gene 106	226866	-1.24482
Clcc1	1436390_a_at	chloride channel CLIC-like 1	229725	-1.24551
Serpinb1a	1416318_at	serine (or cysteine) peptidase inhibitor, clade B, member 1a	66222	-1.2462
Arhgap20	1427522_at	Rho GTPase activating protein 20	244867	-1.24673
Kif16b	1429063_s_at	kinesin family member 16B	16558	-1.24736
BB025762	1441869_x_at			-1.24795
Pcdh7	1456214_at	protocadherin 7	54216	-1.24837
Zfp52	1426472_at	zinc finger protein 52	22710	-1.2488
Pkdcc	1454838_s_at	protein kinase domain containing, cytoplasmic	106522	-1.2488
C230076A16Rik	1443951_at	RIKEN cDNA C230076A16 gene	320496	-1.24891
Gm11992	1455973_at	predicted gene 11992	626870	-1.24907		-1.63602
Prkar2b	1438664_at	protein kinase, cAMP dependent regulatory, type II beta	19088	-1.24945
Hipk1	1421298_a_at	homeodomain interacting protein kinase 1	15257	-1.24978
Tsga14	1443792_at	testis specific gene A14	83922	-1.25015
Gucy1a3	1420534_at	guanylate cyclase 1, soluble, alpha 3	60596	-1.25026
Gadl1	1441384_at	glutamate decarboxylase-like 1	73748	-1.2509
Fhod1	1435557_at	formin homology 2 domain containing 1	234686	-1.2521
C1qtnf6	1431856_a_at	C1q and tumor necrosis factor related protein 6	72709	-1.25242
Hgf	1442884_at	hepatocyte growth factor	15234	-1.25284
Rnf170	1437207_at	ring finger protein 170	77733	-1.25352
Elovl1	1443820_x_at	elongation of very long chain fatty acids (FEN1/Elo2, SUR4/Elo3, yeast)-like 1	54325	-1.25363
Aph1a	1424979_at	anterior pharynx defective 1a homolog (C. elegans)	226548	-1.25426
Itsn1	1435884_at	intersectin 1 (SH3 domain protein 1A)	16443	-1.25431
Grk5	1436672_at	G protein-coupled receptor kinase 5	14773	-1.25436
Cep68	1436034_at	centrosomal protein 68	216543	-1.25471
C330018D20Rik	1453738_at	RIKEN cDNA C330018D20 gene	77422	-1.25512
AI413582	1452599_s_at	expressed sequence AI413582	106672	-1.25522		1.52297
Idh3b	1441271_at	isocitrate dehydrogenase 3 (NAD+) beta	170718	-1.25552
Hlcs	1425607_at	holocarboxylase synthetase (biotin- [propriony-Coenzyme A-carboxylase (ATP-hydrolysing)] ligase)	110948	-1.25556
LOC100503671	1438123_at	hypothetical LOC100503671	100503671	-1.25562
Lgi4	1434121_at	leucine-rich repeat LGI family, member 4	243914	-1.25594
Dhodh	1417581_at	dihydroorotate dehydrogenase	56749	-1.25624
Zfp317	1439558_at	zinc finger protein 317	244713	-1.25665
9330182L06Rik	1438324_at	RIKEN cDNA 9330182L06 gene	231014	-1.25733
Tmem100	1449533_at	transmembrane protein 100	67888	-1.25778		-1.44891
Cdkl3	1442496_at	Cyclin-dependent kinase-like 3	213084	-1.25825
2310001H17Rik	1446096_at	RIKEN cDNA 2310001H17 gene	76432	-1.25887
2610027K06Rik	1444060_at	RIKEN cDNA 2610027K06 gene	69909	-1.26139
Opcml	1435612_at	opioid binding protein/cell adhesion molecule-like	330908	-1.26141		-1.39748
Ppp1r3d	1452922_at	protein phosphatase 1, regulatory subunit 3D	228966	-1.26177
Esrp2	1419977_s_at	epithelial splicing regulatory protein 2	77411	-1.26238
Flywch2	1438982_s_at	FLYWCH family member 2	76917	-1.26278
D3Bwg0562e	1434685_at	DNA segment, Chr 3, Brigham & Women's Genetics 0562 expressed	229791	-1.26327
Zic1	1423477_at	zinc finger protein of the cerebellum 1	22771	-1.26395
Maf	1437473_at	avian musculoaponeurotic fibrosarcoma (v-maf) AS42 oncogene homolog	17132	-1.26412
Myo1c	1419648_at	myosin IC	17913	-1.26551
Ankrd24	1430776_s_at	ankyrin repeat domain 24	70615	-1.26585
Lin7a	1438450_at	lin-7 homolog A (C. elegans)	108030	-1.26636
Eps8	1425733_a_at	epidermal growth factor receptor pathway substrate 8	13860	-1.26656
Cyp2r1	1444138_at	cytochrome P450, family 2, subfamily r, polypeptide 1	244209	-1.26775
Rpgr	1427467_a_at	retinitis pigmentosa GTPase regulator	19893	-1.26843
BC037039	1437444_at	cDNA sequence BC037039	100126030	-1.26871
Map3k12	1438908_at	mitogen-activated protein kinase kinase kinase 12	26404	-1.26906
A330033J07Rik	1438441_at	RIKEN cDNA A330033J07 gene	320614	-1.26923	1.30132
Foxd1	1418876_at	forkhead box D1	15229	-1.27164
Metrnl	1424356_a_at	meteorin, glial cell differentiation regulator-like	210029	-1.27358
Fabp4	1451263_a_at	fatty acid binding protein 4, adipocyte	11770	-1.27368
AV221520	1455769_at			-1.2739
Fzd8	1445815_at	frizzled homolog 8 (Drosophila)	14370	-1.27403
Filip1l	1428861_at	filamin A interacting protein 1-like	78749	-1.27471		1.43992
Prl2c2	1427760_s_at	prolactin family 2, subfamily c, member 2 /// prolactin family 2, subfamily c, member 3 /// prolactin family 2, subfamily c, member 4	18811	-1.27488
H2-D1	1427651_x_at	histocompatibility 2, D region locus 1 /// histocompatibility 2, D region	14964	-1.27499
BB244079	1444261_at			-1.27758
Stxbp3a	1435058_x_at	syntaxin binding protein 3A	20912	-1.27836
BB528600	1441334_at			-1.27898
Tbc1d14	1449772_at	TBC1 domain family, member 14	100855	-1.28019
2610020P09Rik	1453627_at	RIKEN cDNA 2610020P09 gene	72153	-1.28088
Stk17b	1430165_at	serine/threonine kinase 17b (apoptosis-inducing)	98267	-1.28113
Lrrn3	1434539_at	leucine rich repeat protein 3, neuronal	16981	-1.28201
6430553K19Rik	1458647_at	RIKEN cDNA 6430553K19 gene	619300	-1.28298
AI529516	1444005_at			-1.28444
Adcy8	1418754_at	adenylate cyclase 8	11514	-1.28543
Irx3	1418517_at	Iroquois related homeobox 3 (Drosophila)	16373	-1.28558
Etv5	1420998_at	ets variant gene 5	104156	-1.28559
5530402H23Rik	1430345_at	RIKEN cDNA 5530402H23 gene	71443	-1.28568
Hlf	1434735_at	hepatic leukemia factor	217082	-1.28586	-1.30509
Kcnj16	1435094_at	potassium inwardly-rectifying channel, subfamily J, member 16	16517	-1.2864
Lrrc15	1436055_at	leucine rich repeat containing 15	74488	-1.2882
Uba6	1439302_at	ubiquitin-like modifier activating enzyme 6	231380	-1.2883
Fam19a2	1438007_at	family with sequence similarity 19, member A2	268354	-1.28903
Tctex1d2	1428972_at	Tctex1 domain containing 2	66061	-1.28938
AW553200	1419900_at			-1.29082
Hspa1a	1452388_at	heat shock protein 1A	193740	-1.29087
Steap2	1446071_at	six transmembrane epithelial antigen of prostate 2	74051	-1.29094
Myo1b	1448990_a_at	myosin IB	17912	-1.29113
Dfna5	1417903_at	deafness, autosomal dominant 5 (human)	54722	-1.29181
Fam54b	1420059_at	Family with sequence similarity 54, member B	76824	-1.29215
Mib1	1433853_at	mindbomb homolog 1 (Drosophila)	225164	-1.29222
Zeb2	1434298_at	zinc finger E-box binding homeobox 2	24136	-1.29246
C730026J16	1434687_at	hypothetical protein C730026J16 /// zinc finger and BTB domain containing 38	245007	-1.29254
Ubxn2b	1449122_at	UBX domain protein 2B	68053	-1.29356
Gtdc1	1443213_at	glycosyltransferase-like domain containing 1	227835	-1.29405
AW411692	1459794_at			-1.29563
B3gnt5	1420993_at	UDP-GlcNAc:betaGal beta-1,3-N-acetylglucosaminyltransferase 5	108105	-1.29674
Fam70a	1439006_x_at	family with sequence similarity 70, member A	245386	-1.298		-1.54378
Fgf12	1451693_a_at	fibroblast growth factor 12	14167	-1.29816
Sp8	1440519_at	trans-acting transcription factor 8	320145	-1.29892
Ptdss2	1439984_at	phosphatidylserine synthase 2	27388	-1.29908
Pdk1	1423747_a_at	pyruvate dehydrogenase kinase, isoenzyme 1	228026	-1.29931
Limd2	1447766_x_at	LIM domain containing 2	67803	-1.30094
BQ129480	1458629_at			-1.30206	1.6648
Rasgrp2	1438933_x_at	RAS, guanyl releasing protein 2	19395	-1.30219
BB428304	1435574_at			-1.30397
Pfkp	1430634_a_at	phosphofructokinase, platelet	56421	-1.30703
Klf2	1448890_at	Kruppel-like factor 2 (lung)	16598	-1.30754
Klhl24	1436968_x_at	kelch-like 24 (Drosophila)	75785	-1.31046
Tnfrsf11b	1449033_at	tumor necrosis factor receptor superfamily, member 11b (osteoprotegerin)	18383	-1.31239
4833424O15Rik	1434925_at	RIKEN cDNA 4833424O15 gene	75769	-1.31436
4930430F08Rik	1453468_at	RIKEN cDNA 4930430F08 gene	68281	-1.31453
BB306828	1455298_at			-1.31488	1.29352
Snai2	1447643_x_at	snail homolog 2 (Drosophila)	20583	-1.31528
BQ175190	1457743_at			-1.31569
Mett5d1	1452950_at	methyltransferase 5 domain containing 1	76894	-1.3173
Pde4dip	1456413_at	phosphodiesterase 4D interacting protein (myomegalin)	83679	-1.31846
Mgp	1448416_at	matrix Gla protein	17313	-1.31851
Mmp13	1417256_at	matrix metallopeptidase 13	17386	-1.32052
Arf2	1456473_x_at	ADP-ribosylation factor 2	11841	-1.32624
LOC640502	1437490_x_at	UDP-N-acetylhexosamine pyrophosphorylase-like /// UDP-N-acetylglucosamine pyrophosphorylase 1	107652	-1.32649
Mafb	1451716_at	v-maf musculoaponeurotic fibrosarcoma oncogene family, protein B (avian)	16658	-1.32671
Ccdc85a	1452332_at	coiled-coil domain containing 85A	216613	-1.32692
Epm2aip1	1425624_at	EPM2A (laforin) interacting protein 1	77781	-1.32795
Camk2d	1456844_at	calcium/calmodulin-dependent protein kinase II, delta	108058	-1.329
Sh3kbp1	1456261_at	SH3-domain kinase binding protein 1	58194	-1.33021
Psmb1	1420053_at	Proteasome (prosome, macropain) subunit, beta type 1	19170	-1.33484
LOC100504121	1438378_at	hypothetical LOC100504121	100504121	-1.3386	-1.61255
Ahr	1422631_at	aryl-hydrocarbon receptor	11622	-1.3397
BG073408	1445376_at			-1.34099
Mpzl2	1448265_x_at	myelin protein zero-like 2	14012	-1.34103
Slc35a5	1419972_at	Solute carrier family 35, member A5	74102	-1.34268
Egr3	1436329_at	early growth response 3	13655	-1.3429	1.61156
Tbx15	1418755_at	T-box 15	21384	-1.34313
5430414B19Rik	1440463_at	RIKEN cDNA 5430414B19 gene	73846	-1.34433
Inhba	1422053_at	inhibin beta-A	16323	-1.34573
1110003E01Rik	1416767_a_at	RIKEN cDNA 1110003E01 gene	68552	-1.34636
Nedd9	1447885_x_at	neural precursor cell expressed, developmentally down-regulated gene 9	18003	-1.3474
Fam131b	1455421_x_at	family with sequence similarity 131, member B	76156	-1.34834
Ndp	1449251_at	Norrie disease (pseudoglioma) (human)	17986	-1.34848
Prex2	1436569_at	phosphatidylinositol-3,4,5-trisphosphate-dependent Rac exchange factor 2	109294	-1.34972	-1.39995
Rab27b	1417215_at	RAB27b, member RAS oncogene family	80718	-1.35249
Npnt	1452107_s_at	nephronectin	114249	-1.35352	-1.41675
Ptprj	1427629_at	protein tyrosine phosphatase, receptor type, J	19271	-1.35653
BB471557	1439169_at			-1.35692
Gpr85	1437618_x_at	G protein-coupled receptor 85	64450	-1.35705
Epha3	1455426_at	Eph receptor A3	13837	-1.36137
Cfh	1423153_x_at	complement component factor h	12628	-1.36203
Nov	1426852_x_at	nephroblastoma overexpressed gene	18133	-1.36525
Yipf4	1450418_a_at	Yip1 domain family, member 4	67864	-1.36814
Car8	1427482_a_at	carbonic anhydrase 8	12319	-1.36824
Kcna4	1438613_at	potassium voltage-gated channel, shaker-related subfamily, member 4	16492	-1.3722	1.26742
Pawr	1426910_at	PRKC, apoptosis, WT1, regulator	114774	-1.37782
Ascl1	1437086_at	achaete-scute complex homolog 1 (Drosophila)	17172	-1.37815	-1.74831
F3	1417408_at	coagulation factor III	14066	-1.38093	-1.25405
Ube2w	1452054_at	ubiquitin-conjugating enzyme E2W (putative)	66799	-1.38245
Prrx2	1432331_a_at	paired related homeobox 2	20204	-1.38288
Gpr19	1445480_at	G protein-coupled receptor 19	14760	-1.38485
Has2	1418678_at	hyaluronan synthase 2	15117	-1.38717
6330411E07Rik	1453783_at	RIKEN cDNA 6330411E07 gene	70733	-1.38752
Enpp1	1419276_at	ectonucleotide pyrophosphatase/phosphodiesterase 1	18605	-1.38764
Nr4a2	1455034_at	nuclear receptor subfamily 4, group A, member 2	18227	-1.38788
Egr2	1427682_a_at	early growth response 2	13654	-1.38868
Fam84b	1434301_at	family with sequence similarity 84, member B	399603	-1.39174
Gmds	1439428_x_at	GDP-mannose 4, 6-dehydratase	218138	-1.39296
Ccdc39	1429781_s_at	coiled-coil domain containing 39	51938	-1.39661		-1.69538
Nr3c1	1457635_s_at	nuclear receptor subfamily 3, group C, member 1	14815	-1.39828
BQ126463	1441760_at			-1.40712	1.76556
Gria4	1421351_at	glutamate receptor, ionotropic, AMPA4 (alpha 4)	14802	-1.4072
Enpep	1448649_at	glutamyl aminopeptidase	13809	-1.40889		-1.64676
Tbx18	1429974_at	T-box18	76365	-1.41423
Anks1b	1440944_at	ankyrin repeat and sterile alpha motif domain containing 1B	77531	-1.41729
Fam151b	1453284_at	family with sequence similarity 151, member B	73942	-1.42267
Ptpn2	1425198_at	protein tyrosine phosphatase, non-receptor type 2	19255	-1.4229
Gm16382	1441304_at	ribosomal protein L31 pseudogene /// ribosomal protein L31, pseudogene 1	432681	-1.42816	1.8572
Flrt2	1455096_at	fibronectin leucine rich transmembrane protein 2	399558	-1.4323
Calcrl	1425814_a_at	calcitonin receptor-like	54598	-1.43654
LOC553095	1455557_at	hypothetical LOC553095	553095	-1.4381
Sntb2	1436986_at	syntrophin, basic 2	20650	-1.44395
Ror2	1423428_at	receptor tyrosine kinase-like orphan receptor 2	26564	-1.44546
Lpar4	1439665_at	lysophosphatidic acid receptor 4	78134	-1.45298
Ctbs	1429943_at	chitobiase, di-N-acetyl-	74245	-1.45509
Prrx1	1439774_at	paired related homeobox 1	18933	-1.45881
Hspa1b	1452318_a_at	heat shock protein 1B	15511	-1.45933
Suz12	1449661_at	Suppressor of zeste 12 homolog (Drosophila)	52615	-1.46221
Gm16416	1459002_at	ribosomal protein L21 pseudogene /// predicted gene 5445 /// predicted gene 5528 /// predicted gene 6813 /// predicted gene 7555 /// Rpl21 pseudogene /// predicted gene 8101 /// predicted gene 9104 /// 60S ribosomal protein L21-like /// ribosomal protein L21 /// ribosomal protein 21, pseudogene 1 /// ribosomal protein L21, pseudogene 10 /// ribosomal protein L21, pseudogene 12 /// ribosomal prote…	100043646	-1.46674	1.95407
BB080017	1439322_at			-1.48385
LOC100505062	1436981_a_at	hypothetical LOC100505062 /// tyrosine 3-monooxygenase/tryptophan 5-monooxygenase activation protein, zeta polypeptide	100505062	-1.48395
2310035P21Rik	1445881_at	RIKEN cDNA 2310035P21 gene	75683	-1.48775
Dio2	1418937_at	deiodinase, iodothyronine, type II	13371	-1.50708	-1.83882
Twist1	1418733_at	twist homolog 1 (Drosophila)	22160	-1.51986
Npr3	1435184_at	natriuretic peptide receptor 3	18162	-1.55117
A930038C07Rik	1460465_at	RIKEN cDNA A930038C07 gene	68169	-1.55754
Cd34	1416072_at	CD34 antigen	12490	-1.67694
Lhx3	1425041_at	LIM homeobox protein 3	16871		8.08016	12.1923
Doc2b	1420667_at	double C2, beta	13447		6.59978	1.61236
D11Bwg0517e	1436450_at	DNA segment, Chr 11, Brigham & Women's Genetics 0517 expressed	52897		5.77321	15.1224
Foxc2	1416693_at	forkhead box C2	14234		5.7014	1.60574
BB426260	1440056_at				4.88465	4.2352
Mfng	1416992_at	MFNG O-fucosylpeptide 3-beta-N-acetylglucosaminyltransferase	17305		4.38099	2.59616
1810041L15Rik	1455515_at	RIKEN cDNA 1810041L15 gene	72301		3.97394
BF458407	1445679_at				3.96798	14.9229
Snca	1436853_a_at	synuclein, alpha	20617		3.92769
Rph3a	1434635_at	rabphilin 3A	19894		3.86623	2.92384
Bmp7	1418910_at	bone morphogenetic protein 7	12162		3.7302
Gcom1	1455180_at	GRINL1A complex locus	102371		3.44941
Qrfpr	1457048_at	pyroglutamylated RFamide peptide receptor	229214		3.32501
Glce	1428374_at	glucuronyl C5-epimerase	93683		3.13579	3.91883
Pkib	1421137_a_at	protein kinase inhibitor beta, cAMP dependent, testis specific	18768		2.98925	11.3253
Chrna7	1440681_at	cholinergic receptor, nicotinic, alpha polypeptide 7	11441		2.92204
Brsk2	1431826_a_at	BR serine/threonine kinase 2	75770		2.82945
Socs2	1418507_s_at	suppressor of cytokine signaling 2	216233		2.77685
Nefm	1422520_at	neurofilament, medium polypeptide	18040		2.73496	10.326
Insm1	1455865_at	insulinoma-associated 1	53626		2.73133	3.91584
Rarres1	1438055_at	retinoic acid receptor responder (tazarotene induced) 1	109222		2.70144	2.50142
Hs6st2	1450047_at	heparan sulfate 6-O-sulfotransferase 2	50786		2.68163	2.916
Bmp7	1432410_a_at	bone morphogenetic protein 7	12162		2.618
Wnk2	1453355_at	WNK lysine deficient protein kinase 2	75607		2.5794	3.75937
Dcx	1418139_at	doublecortin	13193		2.57403	29.4939
Trnp1	1453008_at	TMF1-regulated nuclear protein 1	69539		2.564	6.22045
Elavl2	1421883_at	ELAV (embryonic lethal, abnormal vision, Drosophila)-like 2 (Hu antigen B)	15569		2.54294	6.33633
Myt1	1422773_at	myelin transcription factor 1	17932		2.5294	5.42856
Mchr1	1454844_at	melanin-concentrating hormone receptor 1	207911		2.51397
Dlx4	1420595_at	distal-less homeobox 4	13394		2.48732
Car7	1443824_s_at	carbonic anhydrase 7	12354		2.46498
Ass1	1416239_at	argininosuccinate synthetase 1	11898		2.46284	1.52104
Dlx3	1450475_at	distal-less homeobox 3	13393		2.44216
Phf16	1455185_s_at	PHD finger protein 16	382207		2.42864	2.46848
Rph3al	1444409_at	rabphilin 3A-like (without C2 domains)	380714		2.41218
Dpysl5	1449290_at	dihydropyrimidinase-like 5	65254		2.37629
Tex14	1419240_at	testis expressed gene 14	83560		2.36832
Wnt4	1450782_at	wingless-related MMTV integration site 4	22417		2.35566
Olfml2b	1423915_at	olfactomedin-like 2B	320078		2.34612	2.17989
Elavl2	1421881_a_at	ELAV (embryonic lethal, abnormal vision, Drosophila)-like 2 (Hu antigen B)	15569		2.34039	5.14513
Shf	1436167_at	Src homology 2 domain containing F	435684		2.31141	2.50006
Chgb	1415885_at	chromogranin B	12653		2.30251	1.7645
Igsf21	1433950_at	immunoglobin superfamily, member 21	230868		2.29212
Spock1	1419672_at	sparc/osteonectin, cwcv and kazal-like domains proteoglycan 1	20745		2.27378	8.70872
Socs2	1449109_at	suppressor of cytokine signaling 2	216233		2.25871
Homer2	1424367_a_at	homer homolog 2 (Drosophila)	26557		2.25564	7.84097
Sept3	1439833_at	septin 3	24050		2.25454
Srrm4	1435062_at	serine/arginine repetitive matrix 4	68955		2.24364
Sept3	1417414_at	septin 3	24050		2.23976
St8sia4	1419186_a_at	ST8 alpha-N-acetyl-neuraminide alpha-2,8-sialyltransferase 4	20452		2.23078	3.11989
Pde1c	1440374_at	phosphodiesterase 1C	18575		2.20393	4.80811
Lima1	1435727_s_at	LIM domain and actin binding 1	65970		2.1786	2.8133
Elavl2	1421882_a_at	ELAV (embryonic lethal, abnormal vision, Drosophila)-like 2 (Hu antigen B)	15569		2.17681	6.80578
Hs3st3a1	1435622_at	heparan sulfate (glucosamine) 3-O-sulfotransferase 3A1	15478		2.17512
Rcor2	1417302_at	REST corepressor 2	104383		2.16381	1.77269
Btbd11	1459838_s_at	BTB (POZ) domain containing 11	74007		2.15351	7.30543
Ngfr	1454903_at	nerve growth factor receptor (TNFR superfamily, member 16)	18053		2.14863	2.19815
Btbd11	1428377_at	BTB (POZ) domain containing 11	74007		2.13737	6.63738
Grpr	1450260_at	gastrin releasing peptide receptor	14829		2.12624
Ppp1r16b	1455080_at	protein phosphatase 1, regulatory (inhibitor) subunit 16B	228852		2.11062
Fbxo32	1417522_at	F-box protein 32	67731		2.09607
Sftpc	1418639_at	surfactant associated protein C	20389		2.07331
Pmaip1	1418203_at	phorbol-12-myristate-13-acetate-induced protein 1	58801		2.05842
Sel1l3	1452227_at	sel-1 suppressor of lin-12-like 3 (C. elegans)	231238		2.04635
Lima1	1450629_at	LIM domain and actin binding 1	65970		2.03977	2.45867
Ano4	1442143_at	anoctamin 4	320091		2.03778
Snap25	1416828_at	synaptosomal-associated protein 25	20614		2.01097
Cdh22	1424767_at	cadherin 22	104010		2.00827	9.02644
Mex3b	1437152_at	mex3 homolog B (C. elegans)	108797		2.00761	2.97863
Mxra7	1430539_at	matrix-remodelling associated 7	67622		1.99553
Lrp8	1442347_at	low density lipoprotein receptor-related protein 8, apolipoprotein e receptor	16975		1.99515
Slit1	1425277_at	slit homolog 1 (Drosophila)	20562		1.99356	1.61967
Lima1	1422499_at	LIM domain and actin binding 1	65970		1.97725	2.68184
Kcnj12	1422871_at	potassium inwardly-rectifying channel, subfamily J, member 12	16515		1.95636
Dscaml1	1441706_at	Down syndrome cell adhesion molecule-like 1	114873		1.9436
Adcy5	1455296_at	adenylate cyclase 5	224129		1.93731	1.60021
Nefl	1426255_at	neurofilament, light polypeptide	18039		1.93506	10.0018
Megf11	1458015_at	multiple EGF-like-domains 11	214058		1.92962
A930009E05Rik	1429938_at	RIKEN cDNA A930009E05 gene	77796		1.92786
Hpcal1	1448812_at	hippocalcin-like 1	53602		1.91156	2.7815
LOC100503611	1441687_at	hypothetical protein LOC100503611 /// wingless-related MMTV integration site 4	100503611		1.90917
Rbfox1	1418314_a_at	RNA binding protein, fox-1 homolog (C. elegans) 1	268859		1.90799	1.89443
Dscaml1	1427392_at	Down syndrome cell adhesion molecule-like 1	114873		1.90432
Cacna2d2	1450754_at	calcium channel, voltage-dependent, alpha 2/delta subunit 2	56808		1.88867
Myo5b	1452298_a_at	myosin VB	17919		1.88822
Podxl2	1455622_at	podocalyxin-like 2	319655		1.88696
Calm1	1433592_at	calmodulin 1	12313		1.88374
Rian	1452899_at	RNA imprinted and accumulated in nucleus	75745		1.87307
Spock1	1419673_at	sparc/osteonectin, cwcv and kazal-like domains proteoglycan 1	20745		1.86302	4.36821
Arpp21	1424248_at	cyclic AMP-regulated phosphoprotein, 21	74100		1.8577
Elavl4	1450258_a_at	ELAV (embryonic lethal, abnormal vision, Drosophila)-like 4 (Hu antigen D)	15572		1.85134	5.06663
Dlx4	1443591_at	distal-less homeobox 4	13394		1.84991
Plk3	1434496_at	polo-like kinase 3 (Drosophila)	12795		1.83922
Filip1	1436650_at	filamin A interacting protein 1	70598		1.82157
Mast4	1437404_at	microtubule associated serine/threonine kinase family member 4	328329		1.82091
Tubb3	1415978_at	tubulin, beta 3	22152		1.81976	6.09393
Accn2	1455328_at	amiloride-sensitive cation channel 2, neuronal	11419		1.81473	3.22309
Elavl4	1452894_at	ELAV (embryonic lethal, abnormal vision, Drosophila)-like 4 (Hu antigen D)	15572		1.78762	7.05037
Dlx2	1448877_at	distal-less homeobox 2	13392		1.77953
Plxnd1	1451475_at	plexin D1	67784		1.77894	2.72111
Thsd7b	1460627_at	thrombospondin, type I, domain containing 7B	210417		1.77629
Myh3	1427115_at	myosin, heavy polypeptide 3, skeletal muscle, embryonic	17883		1.77367
Ptchd2	1455122_at	patched domain containing 2	242748		1.76436	2.08836
Epha7	1443485_at	Eph receptor A7	13841		1.76406
2900001G08Rik	1430642_at	RIKEN cDNA 2900001G08 gene	76950		1.75684	1.58268
Hsbp1l1	1444790_at	heat shock factor binding protein 1-like 1	66255		1.75497
Ina	1448991_a_at	internexin neuronal intermediate filament protein, alpha	226180		1.75102	9.65
Gdpd1	1424076_at	glycerophosphodiester phosphodiesterase domain containing 1	66569		1.7429
Gpr50	1455498_at	G-protein-coupled receptor 50	14765		1.73589
Hdac11	1451229_at	histone deacetylase 11	232232		1.73021
Smoc1	1448321_at	SPARC related modular calcium binding 1	64075		1.72956
Cox8b	1449218_at	cytochrome c oxidase, subunit VIIIb	12869		1.714
Tmem191c	1420192_at	Transmembrane protein 191C	224019		1.71244
Mxra7	1453855_at	matrix-remodelling associated 7	67622		1.70851	2.16427
Zdhhc14	1438975_x_at	zinc finger, DHHC domain containing 14	224454		1.70686
Elavl4	1428741_at	ELAV (embryonic lethal, abnormal vision, Drosophila)-like 4 (Hu antigen D)	15572		1.70449	5.7529
Dpp6	1439748_at	dipeptidylpeptidase 6	13483		1.69239
Matn2	1419442_at	matrilin 2	17181		1.69149
Mycl1	1434777_at	v-myc myelocytomatosis viral oncogene homolog 1, lung carcinoma derived (avian)	16918		1.68926	1.92207
Mxra7	1440975_at	matrix-remodelling associated 7	67622		1.68229	2.04589
Mapkapk2	1426648_at	MAP kinase-activated protein kinase 2	17164		1.6812	1.45541
Polr3k	1439266_a_at	polymerase (RNA) III (DNA directed) polypeptide K	67005		1.67901
Nptx1	1422130_at	neuronal pentraxin 1	18164		1.67829	2.11132
Foxp2	1438232_at	forkhead box P2	114142		1.67567
Cxcl12	1448823_at	chemokine (C-X-C motif) ligand 12	20315		1.67381
Rimbp3	1443875_at	RIMS binding protein 3	239731		1.67215	1.85621
Shisa9	1435424_x_at	shisa homolog 9 (Xenopus laevis)	72555		1.67017
Hs6st2	1420938_at	heparan sulfate 6-O-sulfotransferase 2	50786		1.66757	2.17238
Htr3a	1418268_at	5-hydroxytryptamine (serotonin) receptor 3A	15561		1.66413	3.19416
Eepd1	1417877_at	endonuclease/exonuclease/phosphatase family domain containing 1	67484		1.66306	2.4025
2610109H07Rik	1456158_at	RIKEN cDNA 2610109H07 gene	70433		1.6614
Rdh5	1418808_at	retinol dehydrogenase 5	19682		1.65038
Doc2b	1420666_at	double C2, beta	13447		1.65028
Nos1	1438483_at	nitric oxide synthase 1, neuronal	18125		1.65
Hdac11	1454803_a_at	histone deacetylase 11	232232		1.64685
Kcnt1	1458428_at	potassium channel, subfamily T, member 1	227632		1.64433
Cbfa2t3	1440963_at	core-binding factor, runt domain, alpha subunit 2, translocated to, 3 (human)	12398		1.6369	1.92083
Svil	1460694_s_at	supervillin	225115		1.63418	1.4252
Syt7	1460081_at	synaptotagmin VII	54525		1.63285
Dpp6	1451394_at	dipeptidylpeptidase 6	13483		1.63261
Tprn	1426809_at	taperin	97031		1.63103
Kcnip3	1418544_at	Kv channel interacting protein 3, calsenilin	56461		1.62393
Syt7	1441927_at	synaptotagmin VII	54525		1.62388
M35669	1425738_at				1.62295
Rgr	1422832_at	retinal G protein coupled receptor	57811		1.62071
Scrt2	1440930_a_at	scratch homolog 2, zinc finger protein (Drosophila)	545474		1.61942
Otof	1420419_a_at	otoferlin	83762		1.613
Zc3h12c	1441787_at	zinc finger CCCH type containing 12C	244871		1.61151
Sema5a	1437422_at	sema domain, seven thrombospondin repeats (type 1 and type 1-like), transmembrane domain (TM) and short cytoplasmic domain, (semaphorin) 5A	20356		1.60668	1.64794
Egln3	1418648_at	EGL nine homolog 3 (C. elegans)	112407		1.60304
Synpo2l	1447657_s_at	synaptopodin 2-like	68760		1.60297
Ccnjl	1456168_at	cyclin J-like	380694		1.60092
Pde2a	1452202_at	phosphodiesterase 2A, cGMP-stimulated	207728		1.59952	2.65466
Tspan18	1442174_at	tetraspanin 18	241556		1.59886
Gprin1	1424137_at	G protein-regulated inducer of neurite outgrowth 1	26913		1.59293
Rph3a	1449961_at	rabphilin 3A	19894		1.58878
Coro2b	1434755_at	coronin, actin binding protein, 2B	235431		1.58336
Gdpd1	1424077_at	glycerophosphodiester phosphodiesterase domain containing 1	66569		1.58328	1.78541
Ephb1	1455188_at	Eph receptor B1	270190		1.57917	1.66709
Smoc2	1415935_at	SPARC related modular calcium binding 2	64074		1.56688
Chga	1418149_at	chromogranin A	12652		1.56675	3.00673
Dgkk	1442865_at	diacylglycerol kinase kappa	331374		1.56648	3.36847
Olfm1	1455796_x_at	olfactomedin 1	56177		1.56585	1.75951
Nap1l2	1418046_at	nucleosome assembly protein 1-like 2	17954		1.5615
Cck	1419473_a_at	cholecystokinin	12424		1.55816	1.5641
Matn2	1455978_a_at	matrilin 2	17181		1.55713
Slc12a2	1448780_at	solute carrier family 12, member 2	20496		1.55662
Bcl11b	1435227_at	B-cell leukemia/lymphoma 11B	58208		1.55641	1.70252
Rufy3	1442786_s_at	RUN and FYVE domain containing 3	52822		1.55308
Lima1	1425654_a_at	LIM domain and actin binding 1	65970		1.53879	2.00349
Angptl2	1450085_at	angiopoietin-like 2	26360		1.53751
Slc26a2	1427195_at	solute carrier family 26 (sulfate transporter), member 2	13521		1.53433
2210411A11Rik	1456146_at	RIKEN cDNA 2210411A11 gene	72358		1.53266
Dlgap4	1426465_at	discs, large homolog-associated protein 4 (Drosophila)	228836		1.53222
Cytip	1435697_a_at	cytohesin 1 interacting protein	227929		1.52906
LOC100504619	1436464_at	hypothetical LOC100504619	100504619		1.52477
St18	1455123_at	suppression of tumorigenicity 18	240690		1.52012
Cited4	1425400_a_at	Cbp/p300-interacting transactivator, with Glu/Asp-rich carboxy-terminal domain, 4	56222		1.51786
Dgkz	1452169_a_at	diacylglycerol kinase zeta	104418		1.5145	1.89355
Fam101b	1429764_at	family with sequence similarity 101, member B	76566		1.5084
Calm1	1417366_s_at	calmodulin 1	12313		1.50782
Egln3	1418649_at	EGL nine homolog 3 (C. elegans)	112407		1.50028
Serinc5	1433571_at	serine incorporator 5	218442		1.49961
St3gal5	1449198_a_at	ST3 beta-galactoside alpha-2,3-sialyltransferase 5	20454		1.49913
AU023617	1444974_at	expressed sequence AU023617	101769		1.49833
Sema5a	1434776_at	sema domain, seven thrombospondin repeats (type 1 and type 1-like), transmembrane domain (TM) and short cytoplasmic domain, (semaphorin) 5A	20356		1.49453	1.83649
Ddc	1426215_at	dopa decarboxylase	13195		1.49209
2900046D03Rik	1444230_at	RIKEN cDNA 2900046D03 gene	402731		1.49194
Car7	1452484_at	carbonic anhydrase 7	12354		1.49045
Fam43a	1426734_at	family with sequence similarity 43, member A	224093		1.48966	1.64517
Fam57b	1452806_at	family with sequence similarity 57, member B	68952		1.48953
Snx30	1456479_at	sorting nexin family member 30	209131		1.48853
Lrrn4	1435648_at	leucine rich repeat neuronal 4	320974		1.48626
BF472132	1459886_at				1.48376	1.70807
Tmcc3	1434253_s_at	transmembrane and coiled coil domains 3	319880		1.48158
Chrna4	1456354_at	cholinergic receptor, nicotinic, alpha polypeptide 4	11438		1.48146
Tspan14	1423924_s_at	tetraspanin 14	52588		1.47923
Tmcc3	1434252_at	transmembrane and coiled coil domains 3	319880		1.47906
Rtn4rl1	1455664_at	reticulon 4 receptor-like 1	237847		1.47862	1.67914
D11Bwg0517e	1456149_at	DNA segment, Chr 11, Brigham & Women's Genetics 0517 expressed	52897		1.47841
Actn3	1418677_at	actinin alpha 3	11474		1.47659
Amigo1	1447811_s_at	adhesion molecule with Ig like domain 1	229715		1.47601
Grin3a	1436575_at	glutamate receptor ionotropic, NMDA3A	242443		1.47352
Tmeff1	1426649_at	transmembrane protein with EGF-like and two follistatin-like domains 1	230157		1.47163	2.30721
Nt5dc3	1443558_s_at	5'-nucleotidase domain containing 3	103466		1.46587
Scrt2	1440931_at	scratch homolog 2, zinc finger protein (Drosophila)	545474		1.46417
Sez6l	1440128_s_at	seizure related 6 homolog like	56747		1.46312
Kcnt1	1441511_at	potassium channel, subfamily T, member 1	227632		1.4616	1.81468
Gng2	1418451_at	guanine nucleotide binding protein (G protein), gamma 2	14702		1.46101	1.44598
Polr3k	1422753_a_at	polymerase (RNA) III (DNA directed) polypeptide K	67005		1.45956
Mtap2	1434194_at	microtubule-associated protein 2	17756		1.45862
Tmem88b	1436974_at	transmembrane protein 88B	320587		1.45851
Gm3776	1421041_s_at	predicted gene 3776 /// glutathione S-transferase, alpha 1 (Ya) /// glutathione S-transferase, alpha 2 (Yc2)	100042295		1.45776
Gga2	1428141_at	golgi associated, gamma adaptin ear containing, ARF binding protein 2	74105		1.45508
Tbx3	1437479_x_at	T-box 3	21386		1.45353
Kremen1	1435472_at	kringle containing transmembrane protein 1	84035		1.45288
Rtn4rl1	1436868_at	reticulon 4 receptor-like 1	237847		1.45267	1.57177
Rspo1	1449319_at	R-spondin homolog (Xenopus laevis)	192199		1.45156
Ep400	1426860_at	E1A binding protein p400	75560		1.45017
Zdhhc14	1423668_at	zinc finger, DHHC domain containing 14	224454		1.446
Cdc42ep3	1450700_at	CDC42 effector protein (Rho GTPase binding) 3	260409		1.44494
Calm1	1417365_a_at	calmodulin 1	12313		1.44459
Coro1c	1449660_s_at	coronin, actin binding protein 1C	23790		1.44428	1.57292
Gng4	1447669_s_at	guanine nucleotide binding protein (G protein), gamma 4	14706		1.44417
Ube3a	1416681_at	ubiquitin protein ligase E3A	22215		1.44294
Cxxc5	1431469_a_at	CXXC finger 5	67393		1.44014
2900026A02Rik	1443916_at	RIKEN cDNA 2900026A02 gene	243219		1.43882
Bves	1439848_at	blood vessel epicardial substance	23828		1.4377
Slc26a2	1421145_at	solute carrier family 26 (sulfate transporter), member 2	13521		1.43734
Pkib	1421138_a_at	protein kinase inhibitor beta, cAMP dependent, testis specific	18768		1.43532	3.1435
Lrp4	1426288_at	low density lipoprotein receptor-related protein 4	228357		1.4349
Wnk2	1455424_at	WNK lysine deficient protein kinase 2	75607		1.43459
Esyt3	1456481_at	extended synaptotagmin-like protein 3	272636		1.42815
2900054C01Rik	1429625_at	RIKEN cDNA 2900054C01 gene	73049		1.42557
Tbc1d9	1431253_s_at	TBC1 domain family, member 9	71310		1.42494	1.39754
Gpsm1	1436917_s_at	G-protein signalling modulator 1 (AGS3-like, C. elegans)	67839		1.42457
BG070176	1457308_at				1.42411
Zfp238	1417010_at	zinc finger protein 238	30928		1.42096
Slc12a2	1417623_at	solute carrier family 12, member 2	20496		1.41936
Nkain1	1433274_at	Na+/K+ transporting ATPase interacting 1	67149		1.41849
Rufy3	1424403_a_at	RUN and FYVE domain containing 3	52822		1.41736
Ina	1418178_at	internexin neuronal intermediate filament protein, alpha	226180		1.41724	7.16855
Dbn1	1426024_a_at	drebrin 1	56320		1.41723
Sox4	1419156_at	SRY-box containing gene 4	20677		1.41676
Zc3h12c	1444402_at	zinc finger CCCH type containing 12C	244871		1.41546
Ankrd33b	1453782_at	ankyrin repeat domain 33B	67434		1.41544
Ar	1422982_at	androgen receptor	11835		1.41499
Spata2L	1428338_at	spermatogenesis associated 2-like	78779		1.41443
Svil	1460735_at	supervillin	225115		1.41402
Hbp1	1446269_at	high mobility group box transcription factor 1	73389		1.41146
Fxyd6	1417343_at	FXYD domain-containing ion transport regulator 6	59095		1.41122
Panx1	1416379_at	pannexin 1	55991		1.41062	1.41661
Id2	1422537_a_at	inhibitor of DNA binding 2	15902		1.41003
Pak3	1417923_at	p21 protein (Cdc42/Rac)-activated kinase 3	18481		1.40929
Slc26a7	1436279_at	solute carrier family 26, member 7	208890		1.40902
Esf1	1453727_at	ESF1, nucleolar pre-rRNA processing protein, homolog (S. cerevisiae)	66580		1.4089
Numa1	1423975_s_at	nuclear mitotic apparatus protein 1	101706		1.40828
Lmna	1457670_s_at	lamin A	16905		1.40712
Numa1	1423974_at	nuclear mitotic apparatus protein 1	101706		1.40675
C530008M17Rik	1434645_at	RIKEN cDNA C530008M17 gene	320827		1.40668
Il24	1426181_a_at	interleukin 24	93672		1.40625
Grpr	1421470_at	gastrin releasing peptide receptor	14829		1.40623	2.59168
Ate1	1420651_at	arginyltransferase 1	11907		1.40524
Dusp15	1426189_at	dual specificity phosphatase-like 15	252864		1.40417
Lrrn1	1416053_at	leucine rich repeat protein 1, neuronal	16979		1.40339
Kalrn	1457690_at	kalirin, RhoGEF kinase	545156		1.40338
Gad1	1416562_at	glutamic acid decarboxylase 1	14415		1.40111
Tulp4	1448548_at	tubby like protein 4	68842		1.40093
Uck2	1426909_at	uridine-cytidine kinase 2	80914		1.40053
Tbc1d9	1455015_at	TBC1 domain family, member 9	71310		1.39981	1.48176
Myt1l	1436483_at	myelin transcription factor 1-like	17933		1.39954
Synm	1455610_at	synemin, intermediate filament protein	233335		1.39825	1.5983
4632418H02Rik	1432876_at	RIKEN cDNA 4632418H02 gene	78265		1.39747
Serpini1	1448443_at	serine (or cysteine) peptidase inhibitor, clade I, member 1	20713		1.39634
Pnmal2	1438363_at	PNMA-like 2	434128		1.39607
Mtap1b	1421851_at	microtubule-associated protein 1B	17755		1.39583	1.74214
Foxd2	1450289_at	forkhead box D2	17301		1.39549
Pdgfa	1418711_at	platelet derived growth factor, alpha	18590		1.39329
Ep400	1447349_s_at	E1A binding protein p400	75560		1.39309
Uck2	1439740_s_at	uridine-cytidine kinase 2	80914		1.3924
Gpr6	1440148_at	G protein-coupled receptor 6	140741		1.39004
Bcl11a	1419406_a_at	B-cell CLL/lymphoma 11A (zinc finger protein)	14025		1.38953
Onecut2	1444980_at	one cut domain, family member 2	225631		1.38947	1.44984
Foxp2	1440108_at	forkhead box P2	114142		1.38921
Lrrtm2	1437787_at	leucine rich repeat transmembrane neuronal 2	107065		1.38887
2900026A02Rik	1429089_s_at	RIKEN cDNA 2900026A02 gene	243219		1.38759
Rtdr1	1431601_at	rhabdoid tumor deletion region gene 1	71236		1.38691
Mpzl2	1416236_a_at	myelin protein zero-like 2	14012		1.38662
B930036G03Rik	1442999_at	RIKEN cDNA B930036G03 gene	408070		1.38659
9430081I23Rik	1446088_at	RIKEN cDNA 9430081I23 gene	320242		1.3864
Uck2	1439741_x_at	uridine-cytidine kinase 2	80914		1.38628
Dgkz	1426738_at	diacylglycerol kinase zeta	104418		1.38553
Pdgfa	1449187_at	platelet derived growth factor, alpha	18590		1.38457
Kremen1	1421387_at	kringle containing transmembrane protein 1	84035		1.38399
Cacna1b	1460608_at	calcium channel, voltage-dependent, N type, alpha 1B subunit	12287		1.38159
A730034C02	1421328_at	hypothetical protein A730034C02 /// microtubule-associated protein 2	17756		1.37944
Rnf114	1422959_s_at	ring finger protein 114	81018		1.37901
D430013B06Rik	1458924_at	RIKEN cDNA D430013B06 gene	399594		1.37864
Actg2	1422340_a_at	actin, gamma 2, smooth muscle, enteric	11468		1.37857
Gm3916	1442304_at	predicted gene 3916	100042588		1.37806
Arpp21	1451280_at	cyclic AMP-regulated phosphoprotein, 21	74100		1.37804
L3mbtl3	1454882_at	l(3)mbt-like 3 (Drosophila)	237339		1.37607
Lmnb2	1448531_at	lamin B2	16907		1.37546
BG063915	1445432_at				1.37531
Fam117a	1433639_at	family with sequence similarity 117, memberA	215512		1.37514
Mobkl2b	1429284_at	MOB1, Mps One Binder kinase activator-like 2B (yeast)	214944		1.37511
Coro1c	1417752_at	coronin, actin binding protein 1C	23790		1.3751	1.62673
Mapk4	1435367_at	mitogen-activated protein kinase 4	225724		1.37442
Mobkl2b	1425669_at	MOB1, Mps One Binder kinase activator-like 2B (yeast)	214944		1.37282
2210408K08Rik	1437087_at	RIKEN cDNA 2210408K08 gene	108743		1.37153	1.53914
Slc8a3	1440962_at	solute carrier family 8 (sodium/calcium exchanger), member 3	110893		1.37073
Srpk3	1447806_s_at	serine/arginine-rich protein specific kinase 3	56504		1.36918
Isl1	1450723_at	ISL1 transcription factor, LIM/homeodomain	16392		1.36916
Tmbim1	1417162_at	transmembrane BAX inhibitor motif containing 1	69660		1.36855
Sept3	1444778_at	septin 3	24050		1.36797
Kcnip3	1449129_a_at	Kv channel interacting protein 3, calsenilin	56461		1.36621
Sema3e	1442226_at	sema domain, immunoglobulin domain (Ig), short basic domain, secreted, (semaphorin) 3E	20349		1.36569
AB041806	1421611_at	hypothetical protein, MNCb-2457	58213		1.3649
Neurod4	1418054_at	neurogenic differentiation 4	11923		1.36452
Gpc2	1429293_at	glypican 2 (cerebroglycan)	71951		1.36102	1.80102
Elavl3	1435871_at	ELAV (embryonic lethal, abnormal vision, Drosophila)-like 3 (Hu antigen C)	15571		1.3609	3.10181
2700078E11Rik	1424984_at	RIKEN cDNA 2700078E11 gene	78832		1.36016
Rab11fip1	1447264_at	RAB11 family interacting protein 1 (class I)	75767		1.35955
Tead2	1448519_at	TEA domain family member 2	21677		1.35892
4930527F18Rik	1433362_at	RIKEN cDNA 4930527F18 gene	75167		1.35826
Nedd4l	1437400_at	neural precursor cell expressed, developmentally down-regulated gene 4-like	83814		1.35767
Zkscan1	1447944_at	zinc finger with KRAB and SCAN domains 1	74570		1.35659
Car5a	1419525_at	carbonic anhydrase 5a, mitochondrial	12352		1.35601
Serpini1	1416702_at	serine (or cysteine) peptidase inhibitor, clade I, member 1	20713		1.35488
W91754	1419799_at				1.35382	-1.50158
Atl1	1452711_at	atlastin GTPase 1	73991		1.35372	1.94504
6430548M08Rik	1434505_a_at	RIKEN cDNA 6430548M08 gene	234797		1.35177
AW556294	1445979_at				1.3513
Pxn	1424027_at	paxillin	19303		1.35079
Car7	1434973_at	carbonic anhydrase 7	12354		1.34935
Tmcc3	1454889_x_at	transmembrane and coiled coil domains 3	319880		1.34921
Sipa1l1	1439755_at	signal-induced proliferation-associated 1 like 1	217692		1.34857
Pmepa1	1422706_at	prostate transmembrane protein, androgen induced 1	65112		1.34827
Med27	1432462_a_at	mediator complex subunit 27	68975		1.34778
Cxxc5	1448960_at	CXXC finger 5	67393		1.34737
Six4	1456862_at	sine oculis-related homeobox 4 homolog (Drosophila)	20474		1.34692
Gad1	1416561_at	glutamic acid decarboxylase 1	14415		1.34666
Sh3bp4	1455250_at	SH3-domain binding protein 4	98402		1.3453
8430427H17Rik	1428285_at	RIKEN cDNA 8430427H17 gene	329540		1.3448
Usp3	1441056_at	ubiquitin specific peptidase 3	235441		1.34479
Nt5dc3	1427057_at	5'-nucleotidase domain containing 3	103466		1.34374	1.52461
Bnipl	1420683_at	BCL2/adenovirus E1B 19kD interacting protein like	171388		1.3432
4731417B20Rik	1454072_at	RIKEN cDNA 4731417B20 gene	74576		1.34306
Socs6	1450129_a_at	suppressor of cytokine signaling 6	54607		1.34301
BB031396	1459355_at				1.34296
Fbxw7	1451558_at	F-box and WD-40 domain protein 7	50754		1.3418
Slc38a9	1455612_at	solute carrier family 38, member 9	268706		1.34171
Rufy3	1455027_at	RUN and FYVE domain containing 3	52822		1.34134
Grp	1424525_at	gastrin releasing peptide	225642		1.34066
Stmn3	1435113_x_at	stathmin-like 3	20262		1.34055	2.66075
Ppp1r14b	1436716_at	Protein phosphatase 1, regulatory (inhibitor) subunit 14B	18938		1.34053
Foxf1a	1434939_at	forkhead box F1a	15227		1.34021
Id4	1423260_at	inhibitor of DNA binding 4	15904		1.34002
Rybp	1421111_at	RING1 and YY1 binding protein	56353		1.3395
Tfpi	1451790_a_at	tissue factor pathway inhibitor	21788		1.33938
1110018J18Rik	1421018_at	RIKEN cDNA 1110018J18 gene	66129		1.33921
Prkag2	1451140_s_at	protein kinase, AMP-activated, gamma 2 non-catalytic subunit	108099		1.33839
Top3a	1418597_at	topoisomerase (DNA) III alpha	21975		1.33756
AV237827	1459284_at				1.33693
Fnbp1l	1434339_at	formin binding protein 1-like	214459		1.33663	1.49771
Zswim6	1434967_at	zinc finger, SWIM domain containing 6	67263		1.33661
Dusp15	1435126_at	dual specificity phosphatase-like 15	252864		1.33606
Sema6a	1436458_at	sema domain, transmembrane domain (TM), and cytoplasmic domain, (semaphorin) 6A	20358		1.33583
Spg21	1451036_at	spastic paraplegia 21 homolog (human)	27965		1.33354
Rnf114	1427874_at	ring finger protein 114	81018		1.33266
Top1	1423474_at	topoisomerase (DNA) I	21969		1.33261
Tcfl5	1456515_s_at	transcription factor-like 5 (basic helix-loop-helix)	277353		1.3325
Eif4e3	1417978_at	eukaryotic translation initiation factor 4E member 3	66892		1.33192
Mapk8ip1	1425679_a_at	mitogen-activated protein kinase 8 interacting protein 1	19099		1.33161
Id4	1450928_at	inhibitor of DNA binding 4	15904		1.3305
Ints8	1460609_at	Integrator complex subunit 8	72656		1.32933
Kcnab2	1416956_at	potassium voltage-gated channel, shaker-related subfamily, beta member 2	16498		1.32911
Pkia	1420858_at	protein kinase inhibitor, alpha	18767		1.32873
Actn1	1428585_at	actinin, alpha 1	109711		1.32815
Iqsec2	1444621_at	IQ motif and Sec7 domain 2	245666		1.32623
Rasd1	1423619_at	RAS, dexamethasone-induced 1	19416		1.32584
Foxs1	1437820_at	forkhead box S1	14239		1.32561
Obsl1	1427535_s_at	obscurin-like 1	98733		1.32558
C030046I01Rik	1438905_x_at	RIKEN cDNA C030046I01 gene	109284		1.32478
9030425E11Rik	1448250_at	RIKEN cDNA 9030425E11 gene	71566		1.32466
Cd209c	1421562_at	CD209c antigen	170776		1.32448
Fam125b	1428122_s_at	family with sequence similarity 125, member B	72543		1.32447
Gabpb1	1419761_a_at	GA repeat binding protein, beta 1	14391		1.32429
Afap1	1456361_at	actin filament associated protein 1	70292		1.32406	2.05163
Laptm4b	1416148_at	lysosomal-associated protein transmembrane 4B	114128		1.32349
Cldn3	1451701_x_at	claudin 3	12739		1.32336
E230016M11Rik	1444637_at	RIKEN cDNA E230016M11 gene	320172		1.32332
BB200940	1443079_at				1.32246
Midn	1449188_at	midnolin	59090		1.32147
Ssbp3	1427917_s_at	single-stranded DNA binding protein 3	72475		1.32137
Clip3	1435256_at	CAP-GLY domain containing linker protein 3	76686		1.32121
LOC100503484	1459234_at	hypothetical LOC100503484	100503484		1.32119
1200011I18Rik	1449857_at	RIKEN cDNA 1200011I18 gene	67467		1.321
Cxcl13	1448859_at	chemokine (C-X-C motif) ligand 13	55985		1.32097
4921508A21Rik	1453696_at	RIKEN cDNA 4921508A21 gene	74045		1.32086
Cbln1	1423286_at	cerebellin 1 precursor protein	12404		1.32013
Serpina1b	1418282_x_at	serine (or cysteine) preptidase inhibitor, clade A, member 1B	20701		1.3201
Nsg2	1416107_at	neuron specific gene family member 2	18197		1.31872
Trim13	1417888_at	tripartite motif-containing 13	66597		1.31856
St6galnac3	1420903_at	ST6 (alpha-N-acetyl-neuraminyl-2,3-beta-galactosyl-1,3)-N-acetylgalactosaminide alpha-2,6-sialyltransferase 3	20447		1.31847
Chrna5	1427401_at	cholinergic receptor, nicotinic, alpha polypeptide 5	110835		1.31715
AW046689	1444199_at				1.31705
Tesc	1418744_s_at	tescalcin	57816		1.31623	1.85611
Dnm2	1425135_a_at	dynamin 2	13430		1.31619
Grin3a	1438866_at	glutamate receptor ionotropic, NMDA3A	242443		1.31561
Ncald	1417569_at	neurocalcin delta	52589		1.31561
Efnb2	1419638_at	ephrin B2	13642		1.31516
Gm5124	1445504_at	predicted pseudogene 5124	331392		1.31479
Xlr5a	1422933_at	X-linked lymphocyte-regulated 5A /// X-linked lymphocyte-regulated 5B /// X-linked lymphocyte-regulated 5C	27084		1.31457
Polr3k	1422752_at	polymerase (RNA) III (DNA directed) polypeptide K	67005		1.31428
Zfp68	1417549_at	zinc finger protein 68	24135		1.31413
Ift27	1434299_x_at	intraflagellar transport 27 homolog (Chlamydomonas)	67042		1.31388
Tgfb2	1450922_a_at	transforming growth factor, beta 2	21808		1.31241
Pou4f1	1429667_at	POU domain, class 4, transcription factor 1	18996		1.31122
Ecel1	1422586_at	endothelin converting enzyme-like 1	13599		1.31065	1.80379
Ric8	1438950_x_at	resistance to inhibitors of cholinesterase 8 homolog (C. elegans)	101489		1.31047
4930412C18Rik	1454040_at	RIKEN cDNA 4930412C18 gene	320152		1.30959
Socs2	1438470_at	suppressor of cytokine signaling 2	216233		1.30916
Tgfb2	1450923_at	transforming growth factor, beta 2	21808		1.30909
Dbn1	1451734_a_at	drebrin 1	56320		1.30862
Syn2	1449030_at	synapsin II	20965		1.30851
Mfsd6	1424463_at	major facilitator superfamily domain containing 6	98682		1.30834
Myo1b	1447364_x_at	myosin IB	17912		1.30761
2810006K23Rik	1458837_at	RIKEN cDNA 2810006K23 gene	72650		1.30688
Adprhl1	1455952_at	ADP-ribosylhydrolase like 1	234072		1.30653
4930415O11Rik	1430248_at	RIKEN cDNA 4930415O11 gene	67984		1.30643
Cnot1	1457546_at	CCR4-NOT transcription complex, subunit 1	234594		1.30439
Pwwp2b	1438417_at	PWWP domain containing 2B	101631		1.30439
Marveld3	1453264_at	MARVEL (membrane-associating) domain containing 3	73608		1.30268
Nfix	1451443_at	nuclear factor I/X	18032		1.30252
AK017499	1454379_at				1.30157
2900064F13Rik	1432813_at	RIKEN cDNA 2900064F13 gene	73043		1.29974
Obsl1	1460414_at	obscurin-like 1	98733		1.29939
BE983639	1457960_at				1.29792
Fam190a	1445275_at	family with sequence similarity 190, member A	232035		1.29719
Mgat4a	1435641_at	mannoside acetylglucosaminyltransferase 4, isoenzyme A	269181		1.29718
Id4	1423259_at	inhibitor of DNA binding 4	15904		1.29692
Gm10336	1441139_at	predicted gene 10336	328186		1.29679
Gng2	1428156_at	guanine nucleotide binding protein (G protein), gamma 2	14702		1.2967
Hic2	1454944_at	hypermethylated in cancer 2	58180		1.29664
Cdkn1a	1421679_a_at	cyclin-dependent kinase inhibitor 1A (P21)	12575		1.29613
E130308A19Rik	1447279_at	RIKEN cDNA E130308A19 gene	230259		1.29555
Rbm4	1416920_at	RNA binding motif protein 4	19653		1.2947
Uck2	1448604_at	uridine-cytidine kinase 2	80914		1.29347
Rpusd2	1453138_at	RNA pseudouridylate synthase domain containing 2	271842		1.29294
B4galnt2	1421522_at	beta-1,4-N-acetyl-galactosaminyl transferase 2	14422		1.29245
Rnf114	1455975_x_at	ring finger protein 114	81018		1.29239
Mkrn1	1451425_a_at	makorin, ring finger protein, 1	54484		1.29119
Rps3	1455600_at	ribosomal protein S3	27050		1.29089
BC005782	1425720_at				1.29063
Stmn3	1460181_at	stathmin-like 3	20262		1.29037
Gm15834	1458192_at	predicted gene 15834 /// hypothetical LOC100504455	100306960		1.29017
Copg2as2	1427320_at	coatomer protein complex, subunit gamma 2, antisense 2	100044236		1.28954	1.46746
Rbfox1	1438217_at	RNA binding protein, fox-1 homolog (C. elegans) 1	268859		1.28929
BB132284	1446962_at				1.28797
Hand1	1417525_at	heart and neural crest derivatives expressed transcript 1	15110		1.28778
BE980129	1445889_at				1.28736
Akap7	1422143_at	A kinase (PRKA) anchor protein 7	432442		1.28725
Sec24c	1430250_at	Sec24 related gene family, member C (S. cerevisiae)	218811		1.28721
Dnm2	1425136_x_at	dynamin 2	13430		1.28353
AI451554	1459681_at				1.28322
Cyp4f39	1457700_at	cytochrome P450, family 4, subfamily f, polypeptide 39	320997		1.28266
Eomes	1426001_at	eomesodermin homolog (Xenopus laevis)	13813		1.2826
Trpm2	1459482_at	transient receptor potential cation channel, subfamily M, member 2	28240		1.28254
Grk5	1449514_at	G protein-coupled receptor kinase 5	14773		1.28218
Fam38b	1442115_at	family with sequence similarity 38, member B	667742		1.28203
Bcl2l11	1456005_a_at	BCL2-like 11 (apoptosis facilitator)	12125		1.28195
Mirg	1457030_at	miRNA containing gene	100040724		1.28128
Darc	1432273_a_at	Duffy blood group, chemokine receptor	13349		1.2807
Ctrb1	1448220_at	chymotrypsinogen B1	66473		1.28046
Tesc	1418743_a_at	tescalcin	57816		1.28043	1.58703
Ift27	1424648_at	intraflagellar transport 27 homolog (Chlamydomonas)	67042		1.28034
Mdm2	1457929_at	transformed mouse 3T3 cell double minute 2	17246		1.28031
AA144866	1432571_at				1.27987
Tbc1d16	1442149_at	TBC1 domain family, member 16	207592		1.27936
Vash2	1451105_at	vasohibin 2	226841		1.27914
Ust	1458897_at	uronyl-2-sulfotransferase	338362		1.27735
Rab11a	1449256_a_at	RAB11a, member RAS oncogene family	53869		1.27714
Sema6b	1448790_at	sema domain, transmembrane domain (TM), and cytoplasmic domain, (semaphorin) 6B	20359		1.27672
Nolc1	1450087_a_at	nucleolar and coiled-body phosphoprotein 1	70769		1.27575
Mki67ip	1424001_at	Mki67 (FHA domain) interacting nucleolar phosphoprotein	67949		1.27552
Brca1	1427698_at	breast cancer 1	12189		1.27551
H1fnt	1441954_s_at	H1 histone family, member N, testis-specific	70069		1.27534
Gfm2	1426591_at	G elongation factor, mitochondrial 2	320806		1.27438
Zfp110	1450998_at	zinc finger protein 110	65020		1.27429
Cgnl1	1421158_at	cingulin-like 1	68178		1.27379
Eny2	1429412_at	enhancer of yellow 2 homolog (Drosophila)	223527		1.27353
1700061G19Rik	1430846_at	RIKEN cDNA 1700061G19 gene	78625		1.27308
A830021K08Rik	1443979_at	RIKEN cDNA A830021K08 gene	320427		1.27281
Wbp7	1452916_at	WW domain binding protein 7	75410		1.27215
Flrt3	1429310_at	fibronectin leucine rich transmembrane protein 3	71436		1.27142
Stat3	1424272_at	signal transducer and activator of transcription 3	20848		1.27051
Cdk6	1460291_at	cyclin-dependent kinase 6	12571		1.26995
Slc12a2	1417622_at	solute carrier family 12, member 2	20496		1.2698
Gpihbp1	1453022_at	GPI-anchored HDL-binding protein 1	68453		1.26893
Nkap	1419763_at	NFKB activating protein	67050		1.26856
Mfsd6	1424464_s_at	major facilitator superfamily domain containing 6	98682		1.26774
Hspb3	1449872_at	heat shock protein 3	56534		1.2674
Ythdf2	1451317_at	YTH domain family 2	213541		1.26735
AA763515	1460065_at	expressed sequence AA763515	98823		1.26735
Kcnf1	1441300_at	potassium voltage-gated channel, subfamily F, member 1	382571		1.26636
Usp3	1425022_at	ubiquitin specific peptidase 3	235441		1.26556
Apex1	1456079_x_at	apurinic/apyrimidinic endonuclease 1	11792		1.26541
Camk2n1	1440455_at	calcium/calmodulin-dependent protein kinase II inhibitor 1	66259		1.26487
Ap1s2	1447903_x_at	adaptor-related protein complex 1, sigma 2 subunit	108012		1.26319
Lrrc3b	1451245_at	leucine rich repeat containing 3B	218763		1.2626
BC020535	1435600_s_at	cDNA sequence BC020535	228788		1.25995
Fam118b	1454236_a_at	family with sequence similarity 118, member B	109229		1.25995
LOC100504413	1456693_at	hypothetical LOC100504413	100504413		1.25986
Als2cl	1427533_at	ALS2 C-terminal like	235633		1.25968
Bat2l	1433625_at	HLA-B associated transcript 2-like	227723		1.25942
Rab3c	1449494_at	RAB3C, member RAS oncogene family	67295		1.25786	2.06762
Rpl14	1422128_at	ribosomal protein L14	67115		1.25751
Rgmb	1433586_at	RGM domain family, member B	68799		1.25591
Fam163b	1455753_at	family with sequence similarity 163, member B	109349		1.25577
Traf5	1448861_at	TNF receptor-associated factor 5	22033		1.25431
Ccdc46	1429569_a_at	coiled-coil domain containing 46	76380		1.2513
BB124626	1457138_x_at				1.24788
Eda2r	1440085_at	ectodysplasin A2 receptor	245527		1.24712
Cadm3	1449272_at	cell adhesion molecule 3	94332		1.24697
Gpr149	1456858_at	G protein-coupled receptor 149	229357		1.24602
Ftsjd1	1424232_a_at	FtsJ methyltransferase domain containing 1	234728		1.24601
Mkrn3	1418160_at	makorin, ring finger protein, 3	22652		1.24566
BC025933	1427662_at	cDNA sequence BC025933	100038402		1.24478
Tnk2	1448298_at	tyrosine kinase, non-receptor, 2	51789		1.2438
Abcd2	1439835_x_at	ATP-binding cassette, sub-family D (ALD), member 2	26874		-1.24063
Cyp2d13	1425365_a_at	cytochrome P450, family 2, subfamily d, polypeptide 13	68444		-1.24069
Ccdc141	1447250_a_at	coiled-coil domain containing 141	545428		-1.2454
4833442J19Rik	1427202_at	RIKEN cDNA 4833442J19 gene	320204		-1.24807
BG063922	1441397_at				-1.24811
Epha5	1444690_at	Eph receptor A5	13839		-1.24833
A030007N12Rik	1459302_at	RIKEN cDNA A030007N12 gene	109237		-1.24957
4933401D09Rik	1432132_at	RIKEN cDNA 4933401D09 gene	71008		-1.24963
BB540658	1439191_at				-1.24981
Mki67	1426817_at	antigen identified by monoclonal antibody Ki 67	17345		-1.2516
BG075891	1445948_at				-1.25174
Slc6a1	1457183_at	solute carrier family 6 (neurotransmitter transporter, GABA), member 1	232333		-1.25302
Ccl28	1450218_at	chemokine (C-C motif) ligand 28	56838		-1.25435
Dnmt3a	1460324_at	DNA methyltransferase 3A	13435		-1.25435
Traf3ip1	1452887_at	TRAF3 interacting protein 1	74019		-1.25449
Tnni2	1416889_at	troponin I, skeletal, fast 2	21953		-1.25496
BF017989	1444110_at				-1.2567
Foxm1	1417748_x_at	forkhead box M1	14235		-1.25695
Slc4a4	1426432_a_at	solute carrier family 4 (anion exchanger), member 4	54403		-1.25714
Sptlc1	1436726_s_at	serine palmitoyltransferase, long chain base subunit 1	268656		-1.25776
Sez6	1427674_a_at	seizure related gene 6	20370		-1.25787
Spa17	1417635_at	sperm autoantigenic protein 17	20686		-1.25794
3830612M24	1435672_at	hypothetical protein 3830612M24	330635		-1.25856
Hnrnpr	1452030_a_at	heterogeneous nuclear ribonucleoprotein R	74326		-1.2589
BC060267	1441979_at	cDNA sequence BC060267	212516		-1.25905
Enho	1428739_at	energy homeostasis associated	69638		-1.25928
4933439C10Rik	1438437_a_at	RIKEN cDNA 4933439C10 gene	74476		-1.2594
BE980371	1443704_at				-1.26044
5430435G22Rik	1435830_a_at	RIKEN cDNA 5430435G22 gene	226421		-1.26073
BM115381	1446692_at				-1.26087
Pkd1	1460210_at	polycystic kidney disease 1 homolog	18763		-1.26099
Elf5	1419556_at	E74-like factor 5	13711		-1.26166
Idua	1418793_at	iduronidase, alpha-L-	15932		-1.26308
Zfp467	1441727_s_at	zinc finger protein 467	68910		-1.26328
BB350401	1458075_at				-1.26389	-1.45753
BB314361	1442157_at				-1.26482
BM118162	1445398_at				-1.2654
Slc16a14	1430629_at	solute carrier family 16 (monocarboxylic acid transporters), member 14	71781		-1.26543
4930578N16Rik	1431754_at	RIKEN cDNA 4930578N16 gene	75051		-1.26554
Plcb1	1435043_at	phospholipase C, beta 1	18795		-1.26594
4933433N18Rik	1433189_at	RIKEN cDNA 4933433N18 gene	71252		-1.26687
6430537I21Rik	1441688_at	RIKEN cDNA 6430537I21 gene	319654		-1.26713
1110021L09Rik	1428795_at	RIKEN cDNA 1110021L09 gene	76306		-1.26807
1810014B01Rik	1429260_at	RIKEN cDNA 1810014B01 gene	66263		-1.26817
Tnks	1459910_at	tankyrase, TRF1-interacting ankyrin-related ADP-ribose polymerase	21951		-1.26917
2810459M11Rik	1452354_at	RIKEN cDNA 2810459M11 gene	72792		-1.26986
Erap1	1439068_at	endoplasmic reticulum aminopeptidase 1	80898		-1.27024
Arsk	1453109_at	arylsulfatase K	77041		-1.27039	-1.51841
1110054M08Rik	1436187_at	RIKEN cDNA 1110054M08 gene	68841		-1.27067
Syne2	1427982_s_at	synaptic nuclear envelope 2	319565		-1.27115
2310046A06Rik	1453059_at	RIKEN cDNA 2310046A06 gene	69642		-1.27115
Stk17b	1450997_at	serine/threonine kinase 17b (apoptosis-inducing)	98267		-1.2718
AV381226	1446632_at				-1.27324
Susd5	1438636_s_at	sushi domain containing 5	382111		-1.27352
Cyr61	1457823_at	cysteine rich protein 61	16007		-1.27425
2210403K04Rik	1428562_at	RIKEN cDNA 2210403K04 gene	100042498		-1.27439
Tie1	1416238_at	tyrosine kinase with immunoglobulin-like and EGF-like domains 1	21846		-1.27477
BB213784	1443603_at				-1.27485
Mmp14	1416572_at	matrix metallopeptidase 14 (membrane-inserted)	17387		-1.27498
Slc6a11	1433989_at	solute carrier family 6 (neurotransmitter transporter, GABA), member 11	243616		-1.27502
Prelp	1416322_at	proline arginine-rich end leucine-rich repeat	116847		-1.27589
Egr2	1427683_at	early growth response 2	13654		-1.27623
Ddx4	1427242_at	DEAD (Asp-Glu-Ala-Asp) box polypeptide 4	13206		-1.27639
Gpld1	1418050_at	glycosylphosphatidylinositol specific phospholipase D1	14756		-1.27703
Smarca2	1452333_at	SWI/SNF related, matrix associated, actin dependent regulator of chromatin, subfamily a, member 2	67155		-1.27785
Fasn	1423828_at	fatty acid synthase	14104		-1.27806
Cdca2	1445298_at	cell division cycle associated 2	108912		-1.27858
Amot	1454890_at	angiomotin	27494		-1.2788
Gramd4	1452151_at	GRAM domain containing 4	223752		-1.2794
Mpdz	1441361_at	multiple PDZ domain protein	17475		-1.27969
Per3	1421087_at	period homolog 3 (Drosophila)	18628		-1.2797
BG173293	1442214_at				-1.28002
Fbln1	1451119_a_at	fibulin 1	14114		-1.2812
Spry4	1445669_at	sprouty homolog 4 (Drosophila)	24066		-1.28127
Asrgl1	1424395_at	asparaginase like 1	66514		-1.28147
Mlec	1448569_at	malectin	109154		-1.2816
Dhx58	1451426_at	DEXH (Asp-Glu-X-His) box polypeptide 58	80861		-1.28188
B3gnt4	1451815_at	UDP-GlcNAc:betaGal beta-1,3-N-acetylglucosaminyltransferase 4	231727		-1.28191
Sltm	1456683_at	SAFB-like, transcription modulator	66660		-1.28206
Usp53	1444507_at	ubiquitin specific peptidase 53	99526		-1.2823
Fermt3	1433963_a_at	fermitin family homolog 3 (Drosophila)	108101		-1.28233
Skap2	1460623_at	src family associated phosphoprotein 2	54353		-1.28237
2310045N14Rik	1454547_at	RIKEN cDNA 2310045N14 gene	76755		-1.28291
Cdc42se1	1428132_at	CDC42 small effector 1	57912		-1.28293
4930431P19Rik	1446949_at	RIKEN cDNA 4930431P19 gene	73886		-1.28341
Slc26a6	1416275_at	solute carrier family 26, member 6	171429		-1.28346
Dynlrb2	1428987_at	dynein light chain roadblock-type 2	75465		-1.28366
Ccdc80	1424187_at	coiled-coil domain containing 80	67896		-1.28413
Cbs	1423844_s_at	cystathionine beta-synthase	12411		-1.28413
Tmem229a	1455963_at	transmembrane protein 229A	319832		-1.28419
Spry2	1421656_at	sprouty homolog 2 (Drosophila)	24064		-1.28432
AI851474	1441807_s_at				-1.28468
Oxct1	1449059_a_at	3-oxoacid CoA transferase 1	67041		-1.28505
Neurl1B	1435564_at	neuralized homolog 1B (Drosophila)	240055		-1.28518
Gyk	1422703_at	glycerol kinase	14933		-1.2853
Scn3a	1421705_at	sodium channel, voltage-gated, type III, alpha	20269		-1.28609
Sema4a	1448110_at	sema domain, immunoglobulin domain (Ig), transmembrane domain (TM) and short cytoplasmic domain, (semaphorin) 4A	20351		-1.28651
Tmem173	1447621_s_at	transmembrane protein 173	72512		-1.28665
Csgalnact1	1452365_at	chondroitin sulfate N-acetylgalactosaminyltransferase 1	234356		-1.28703	-1.43731
Aox4	1419215_at	aldehyde oxidase 4	71872		-1.28818
Tmem194	1436460_at	transmembrane protein 194	210035		-1.28867
H28	1421596_s_at	histocompatibility 28	15061		-1.28884
Ckap2l	1453769_at	cytoskeleton associated protein 2-like	70466		-1.28899
BM119368	1442539_at				-1.2892
Ankrd11	1458452_at	Ankyrin repeat domain 11	77087		-1.28927
Ilvbl	1456300_at	ilvB (bacterial acetolactate synthase)-like	216136		-1.29021
Dcdc2a	1459661_at	doublecortin domain containing 2a	195208		-1.29021
A130088B03Rik	1446618_at	RIKEN cDNA A130088B03 gene	432971		-1.29057
BF465664	1447426_at				-1.29068
Gabrb1	1419719_at	gamma-aminobutyric acid (GABA) A receptor, subunit beta 1	14400		-1.29091
Epb4.1	1424092_at	erythrocyte protein band 4.1	269587		-1.29131
BM240022	1439301_at				-1.29201
Atp10a	1447851_x_at	ATPase, class V, type 10A	11982		-1.29223
A230061C15Rik	1441331_at	RIKEN cDNA A230061C15 gene	320855		-1.29282
Slc15a2	1424730_a_at	solute carrier family 15 (H+/peptide transporter), member 2	57738		-1.29367
AV233462	1442350_at				-1.29448	-1.86278
Slit2	1424659_at	slit homolog 2 (Drosophila)	20563		-1.29458
Ednrb	1423594_a_at	endothelin receptor type B	13618		-1.29474	-2.04166
Slc4a4	1434096_at	solute carrier family 4 (anion exchanger), member 4	54403		-1.29486
Adk	1449641_at	adenosine kinase	11534		-1.2949
Anln	1439648_at	anillin, actin binding protein	68743		-1.29526
Hlf	1434736_at	hepatic leukemia factor	217082		-1.29575	-1.55962
4930422G04Rik	1453038_at	RIKEN cDNA 4930422G04 gene	71643		-1.29576
Ddt	1417103_at	D-dopachrome tautomerase	13202		-1.29628
Kif11	1435306_a_at	kinesin family member 11	16551		-1.29651
Abhd14b	1451326_at	abhydrolase domain containing 14b	76491		-1.29669
Rapgef3	1437012_x_at	Rap guanine nucleotide exchange factor (GEF) 3	223864		-1.29669	-1.40552
Mdm1	1451053_a_at	transformed mouse 3T3 cell double minute 1	17245		-1.29698
Foxj1	1425291_at	forkhead box J1	15223		-1.29773
Ccdc65	1451578_at	coiled-coil domain containing 65	105833		-1.2978
Dnahc11	1421544_at	dynein, axonemal, heavy chain 11	13411		-1.29825
Ltbp3	1437833_at	latent transforming growth factor beta binding protein 3	16998		-1.29837
Synj2	1425217_a_at	synaptojanin 2	20975		-1.29885
AV352768	1458205_at				-1.29892
8030445P17Rik	1458779_at	RIKEN cDNA 8030445P17 gene	319569		-1.29916
Fras1	1439019_at	Fraser syndrome 1 homolog (human)	231470		-1.2998
Cacng8	1459579_at	calcium channel, voltage-dependent, gamma subunit 8	81905		-1.30051
AV009993	1446073_at				-1.30063
BQ177195	1442994_at				-1.30064
Sybu	1438667_at	syntabulin (syntaxin-interacting)	319613		-1.30092
Armc3	1429816_at	armadillo repeat containing 3	70882		-1.30125
Mbd1	1430838_x_at	methyl-CpG binding domain protein 1	17190		-1.3016
Hace1	1452278_a_at	HECT domain and ankyrin repeat containing, E3 ubiquitin protein ligase 1	209462		-1.30197
6330407A03Rik	1431374_at	RIKEN cDNA 6330407A03 gene	70720		-1.30199
BM220110	1435579_at				-1.30209
2310079F09Rik	1460536_at	RIKEN cDNA 2310079F09 gene	70290		-1.30214
Tmem229a	1434136_at	transmembrane protein 229A	319832		-1.30253
BI104953	1441657_at				-1.30266
Ptgs1	1436448_a_at	prostaglandin-endoperoxide synthase 1	19224		-1.30344
Neo1	1444295_at	neogenin	18007		-1.30429
Itgb5	1456133_x_at	integrin beta 5	16419		-1.30434
Adhfe1	1424393_s_at	alcohol dehydrogenase, iron containing, 1	76187		-1.3048
BG066887	1446250_at				-1.30748
Ccbl2	1455991_at	cysteine conjugate-beta lyase 2	229905		-1.30809
Klhl36	1425123_at	kelch-like 36 (Drosophila)	234796		-1.30868
Apoa1	1419232_a_at	apolipoprotein A-I	11806		-1.30925
AI551889	1444517_at				-1.30968
Fam135a	1429357_at	family with sequence similarity 135, member A	68187		-1.30983
Gyk	1422704_at	glycerol kinase	14933		-1.31004
Aldoc	1424714_at	aldolase C, fructose-bisphosphate	11676		-1.31017
Ccdc123	1421949_a_at	coiled-coil domain containing 123	72140		-1.31197
Nrn1	1428393_at	neuritin 1	68404		-1.31209
Dnahc1	1434594_at	dynein, axonemal, heavy chain 1	110084		-1.3124
Egfr	1424932_at	epidermal growth factor receptor	13649		-1.31282
Kif6	1441377_at	kinesin family member 6	319991		-1.31345
Add3	1426574_a_at	adducin 3 (gamma)	27360		-1.31398
St6gal2	1434819_at	beta galactoside alpha 2,6 sialyltransferase 2	240119		-1.31586
4833438C02Rik	1436524_at	RIKEN cDNA 4833438C02 gene /// hypothetical LOC100503392	100503392		-1.31598
Itgb5	1417534_at	integrin beta 5	16419		-1.31627
Bzrap1	1455771_at	benzodiazapine receptor associated protein 1	207777		-1.31686	-1.40517
Anapc10	1458390_at	anaphase promoting complex subunit 10	68999		-1.31716
Mtap4	1443702_at	microtubule-associated protein 4	17758		-1.31739
4932416H05Rik	1427124_at	RIKEN cDNA 4932416H05 gene	654409		-1.31779
Fgfrl1	1451912_a_at	fibroblast growth factor receptor-like 1	116701		-1.31782
Grm5	1456119_at	glutamate receptor, metabotropic 5	108071		-1.31791
Gpr179	1459268_at	G protein-coupled receptor 179	217143		-1.31827
Phactr1	1439022_at	phosphatase and actin regulator 1	218194		-1.31836
Krtap16-10	1427549_s_at	keratin associated protein 16-10 /// keratin associated protein 16-6	170655		-1.31879
Rad51c	1438453_at	RAD51 homolog c (S. cerevisiae)	114714		-1.31904
Caps2	1441845_at	calcyphosphine 2	353025		-1.31955
AU022215	1446887_at				-1.31956
AI844685	1445546_at	expressed sequence AI844685	106267		-1.32002
Itgb5	1456195_x_at	integrin beta 5	16419		-1.32022
Anxa9	1431554_a_at	annexin A9	71790		-1.32033
3110070M22Rik	1418807_at	RIKEN cDNA 3110070M22 gene	67304		-1.32063
AI448729	1445164_at				-1.32104
Boc	1426869_at	biregional cell adhesion molecule-related/down-regulated by oncogenes (Cdon) binding protein	117606		-1.32107
DXErtd242e	1443589_at	DNA segment, Chr X, ERATO Doi 242, expressed	52175		-1.32117
Zfp787	1437925_at	Zinc finger protein 787	67109		-1.32155
4833413E03Rik	1430115_at	RIKEN cDNA 4833413E03 gene	78104		-1.32199
Bend5	1435351_at	BEN domain containing 5	67621		-1.32263
Oxct1	1428140_at	3-oxoacid CoA transferase 1	67041		-1.32361
BG797580	1436145_at				-1.32389	-1.55304
BM122235	1444126_at				-1.32399
AA407107	1445535_at	expressed sequence AA407107	101926		-1.32411
Rsph4a	1444270_at	radial spoke head 4 homolog A (Chlamydomonas)	212892		-1.32463
Smg6	1425883_at	Smg-6 homolog, nonsense mediated mRNA decay factor (C. elegans)	103677		-1.32497
Lmo3	1455754_at	LIM domain only 3	109593		-1.32539
Cbs	1425623_a_at	cystathionine beta-synthase	12411		-1.32542
Zfp428	1424490_at	zinc finger protein 428	232969		-1.32554
Fat4	1460574_at	FAT tumor suppressor homolog 4 (Drosophila)	329628		-1.32568	-1.56333
Avpr1b	1422204_at	arginine vasopressin receptor 1B	26361		-1.32578
4732460I02Rik	1455635_at	RIKEN cDNA 4732460I02 gene	320929		-1.32614
9030420N05Rik	1432669_at	RIKEN cDNA 9030420N05 gene	75755		-1.32618
6720454L07Rik	1454557_at	RIKEN cDNA 6720454L07 gene	77887		-1.32618
2400009B08Rik	1439834_at	RIKEN cDNA 2400009B08 gene	68234		-1.32672
1700019G17Rik	1436669_at	RIKEN cDNA 1700019G17 gene	75541		-1.32699	-1.593
Hnmt	1417702_a_at	histamine N-methyltransferase	140483		-1.32702	-1.634
AV303202	1436697_at				-1.3275
Gmnn	1417506_at	geminin	57441		-1.32771
BG076370	1441367_a_at				-1.32771
Msi1	1444306_at	Musashi homolog 1(Drosophila)	17690		-1.32933
5330406M23Rik	1429900_at	RIKEN cDNA 5330406M23 gene	76671		-1.3297
A130009I22Rik	1441509_at	RIKEN cDNA A130009I22 gene	319949		-1.33001
C77691	1443472_at	expressed sequence C77691	97222		-1.33047
Cldn10	1426147_s_at	claudin 10	58187		-1.33117	-1.49812
Ivd	1449001_at	isovaleryl coenzyme A dehydrogenase	56357		-1.33145
AW555355	1444273_at	expressed sequence AW555355	99413		-1.33465
Selenbp1	1417580_s_at	selenium binding protein 1	20341		-1.33612
Egfr	1435888_at	epidermal growth factor receptor	13649		-1.33652
Phxr4	1422272_at	per-hexamer repeat gene 4	18689		-1.3374
H2-M3	1421358_at	histocompatibility 2, M region locus 3	14991		-1.3374
Spry4	1440867_at	sprouty homolog 4 (Drosophila)	24066		-1.33769
Gins2	1452881_at	GINS complex subunit 2 (Psf2 homolog)	272551		-1.33771
Dbp	1418174_at	D site albumin promoter binding protein	13170		-1.3387
Rapgef3	1424470_a_at	Rap guanine nucleotide exchange factor (GEF) 3	223864		-1.33944	-1.78423
4922501C03Rik	1440467_at	RIKEN cDNA 4922501C03 gene	382090		-1.33946	-1.52411
Myrip	1460601_at	myosin VIIA and Rab interacting protein	245049		-1.34005
Sox2ot	1460587_at	SOX2 overlapping transcript (non-protein coding)	320478		-1.34074
4930461C15Rik	1453889_at	RIKEN cDNA 4930461C15 gene	74883		-1.34124
Csgalnact1	1452366_at	chondroitin sulfate N-acetylgalactosaminyltransferase 1	234356		-1.34167	-1.46982
Prokr1	1450279_at	prokineticin receptor 1	58182		-1.34196
BB801162	1447480_at				-1.342
Slfn8	1451655_at	schlafen 8	276950		-1.34241
Galnt7	1452232_at	UDP-N-acetyl-alpha-D-galactosamine: polypeptide N-acetylgalactosaminyltransferase 7	108150		-1.3432
Fam72a	1456163_at	family with sequence similarity 72, member A	108900		-1.3442
4930578N16Rik	1431204_at	RIKEN cDNA 4930578N16 gene	75051		-1.34486	-1.61974
Ccdc141	1437967_at	coiled-coil domain containing 141	545428		-1.347
Gpr17	1456833_at	G protein-coupled receptor 17	574402		-1.34705
AV318442	1446730_at				-1.34725
2810039B14Rik	1458183_at	RIKEN cDNA 2810039B14 gene	72665		-1.34732
AU021034	1458500_at	expressed sequence AU021034	219170		-1.34762
Zfp36	1452519_a_at	zinc finger protein 36	22695		-1.34781
BB833422	1435819_at				-1.34783
Kctd14	1455451_at	potassium channel tetramerisation domain containing 14	233529		-1.35009
Sult1a1	1427345_a_at	sulfotransferase family 1A, phenol-preferring, member 1	20887		-1.35056
Adhfe1	1424392_at	alcohol dehydrogenase, iron containing, 1	76187		-1.35066
BB538816	1440055_at				-1.35073
9430065F17Rik	1432320_at	RIKEN cDNA 9430065F17 gene	77857		-1.3509
AW493576	1434878_at				-1.35139
Itgb3bp	1420665_at	integrin beta 3 binding protein (beta3-endonexin)	67733		-1.35142
Rnf145	1452769_at	ring finger protein 145	74315		-1.35359
Pitpnc1	1428025_s_at	phosphatidylinositol transfer protein, cytoplasmic 1	71795		-1.35391
B230217C12Rik	1428568_at	RIKEN cDNA B230217C12 gene	68127		-1.35401
Gstt3	1423891_at	glutathione S-transferase, theta 3	103140		-1.35426
Hc	1419407_at	hemolytic complement	15139		-1.35474
Ints6	1443128_at	integrator complex subunit 6	18130		-1.35512
Cml1	1418013_at	camello-like 1	66116		-1.35534
C030009O12Rik	1435095_at	RIKEN cDNA C030009O12 gene	77328		-1.35557
BB203691	1440659_at				-1.35616
BB341785	1443848_at				-1.35631
Gramd1c	1434725_at	GRAM domain containing 1C	207798		-1.35631
BE982890	1444488_at				-1.35663
Gpcpd1	1429639_at	glycerophosphocholine phosphodiesterase GDE1 homolog (S. cerevisiae)	74182		-1.35721
Sfxn2	1449853_at	sideroflexin 2	94279		-1.35799
AI846614	1447148_at				-1.35833
Sox3	1435192_at	SRY-box containing gene 3	20675		-1.35846
D5Ertd505e	1458934_at	DNA segment, Chr 5, ERATO Doi 505, expressed	52485		-1.35855
Eps8l1	1431821_a_at	EPS8-like 1	67425		-1.35894
Dbt	1449118_at	dihydrolipoamide branched chain transacylase E2	13171		-1.35943
AV230978	1434632_at				-1.35948
Dmp1	1443745_s_at	dentin matrix protein 1	13406		-1.35961
Spdya	1429470_at	speedy homolog A (Xenopus laevis)	70891		-1.3603
BE952568	1440473_at				-1.36247
Gabra4	1433707_at	gamma-aminobutyric acid (GABA) A receptor, subunit alpha 4	14397		-1.36361
E130014H10Rik	1443977_at	RIKEN cDNA E130014H10 gene	319608		-1.36373
Traf1	1423602_at	TNF receptor-associated factor 1	22029		-1.36411
D17H6S56E-5	1417821_at	DNA segment, Chr 17, human D6S56E 5	110956		-1.36504
AU014876	1457752_at	expressed sequence AU014876	106306		-1.3652
Itgb5	1417533_a_at	integrin beta 5	16419		-1.36524
Sfrp1	1460187_at	secreted frizzled-related protein 1	20377		-1.36561
Gm11696	1458888_at	predicted gene 11696	100036768		-1.36646
Thrsp	1424737_at	thyroid hormone responsive SPOT14 homolog (Rattus)	21835		-1.36747
2900084O13Rik	1453456_at	RIKEN cDNA 2900084O13 gene	73080		-1.36747
1700054O13Rik	1420424_at	RIKEN cDNA 1700054O13 gene	67334		-1.36765
Fat4	1459749_s_at	FAT tumor suppressor homolog 4 (Drosophila)	329628		-1.36767	-1.84326
Cyp2u1	1444960_at	cytochrome P450, family 2, subfamily u, polypeptide 1	71519		-1.36845
4930455D15Rik	1454073_at	RIKEN cDNA 4930455D15 gene	75795		-1.36851
Ppil5	1436922_at	peptidylprolyl isomerase (cyclophilin) like 5	69706		-1.36859
Ccdc141	1460125_at	coiled-coil domain containing 141	545428		-1.36961
Arhgef19	1437629_at	Rho guanine nucleotide exchange factor (GEF) 19	213649		-1.36973
Bdh1	1452257_at	3-hydroxybutyrate dehydrogenase, type 1	71911		-1.37016
Ssh3	1447929_at	slingshot homolog 3 (Drosophila)	245857		-1.37046
BB667435	1443027_at				-1.37084
Dna2	1452210_at	DNA replication helicase 2 homolog (yeast)	327762		-1.37094
Itgal	1435560_at	integrin alpha L	16408		-1.37149
Aldh1a1	1416468_at	aldehyde dehydrogenase family 1, subfamily A1	11668		-1.37169
Acot11	1429267_at	acyl-CoA thioesterase 11	329910		-1.37199
3930402G23Rik	1453626_at	RIKEN cDNA 3930402G23 gene	665306		-1.37202
Gria2	1434146_at	glutamate receptor, ionotropic, AMPA2 (alpha 2)	14800		-1.37288
5730409N24Rik	1430362_at	RIKEN cDNA 5730409N24 gene	70485		-1.37289
Prss35	1434195_at	protease, serine, 35	244954		-1.37326
1700019G17Rik	1436670_x_at	RIKEN cDNA 1700019G17 gene	75541		-1.37345	-1.59103
2610005L07Rik	1457673_at	cadherin 11 pseudogene	381598		-1.3754
Kcnn4	1421038_a_at	potassium intermediate/small conductance calcium-activated channel, subfamily N, member 4	16534		-1.37697
C80258	1440513_at	expressed sequence C80258	97540		-1.37737
Ankrd11	1436967_at	ankyrin repeat domain 11	77087		-1.37785
Rapgef3	1424471_at	Rap guanine nucleotide exchange factor (GEF) 3	223864		-1.37798	-1.49346
BM120634	1440026_at				-1.37823
Gstm7	1419072_at	glutathione S-transferase, mu 7	68312		-1.37889
D6Ertd160e	1442974_at	DNA segment, Chr 6, ERATO Doi 160, expressed	52223		-1.3789
Ccdc84	1439061_at	coiled-coil domain containing 84	382073		-1.37949
1500015O10Rik	1423261_at	RIKEN cDNA 1500015O10 gene	78896		-1.38049
Grm5	1455272_at	glutamate receptor, metabotropic 5	108071		-1.38082
Lpcat1	1424460_s_at	lysophosphatidylcholine acyltransferase 1	210992		-1.38104
BE334274	1442336_at				-1.38201
Rapgef3	1438590_at	Rap guanine nucleotide exchange factor (GEF) 3	223864		-1.38225
BM124348	1443926_at				-1.38286
Bdh1	1426959_at	3-hydroxybutyrate dehydrogenase, type 1	71911		-1.38374	-1.44321
Klf15	1448181_at	Kruppel-like factor 15	66277		-1.38396
Ets1	1426725_s_at	E26 avian leukemia oncogene 1, 5' domain	23871		-1.38443
Slc39a12	1436611_at	solute carrier family 39 (zinc transporter), member 12	277468		-1.38452
Ehhadh	1448382_at	enoyl-Coenzyme A, hydratase/3-hydroxyacyl Coenzyme A dehydrogenase	74147		-1.38485
BI664122	1438245_at				-1.38502
Rsad2	1421009_at	radical S-adenosyl methionine domain containing 2	58185		-1.38557
Adamts20	1456901_at	a disintegrin-like and metallopeptidase (reprolysin type) with thrombospondin type 1 motif, 20	223838		-1.38576
Galnt7	1425581_s_at	UDP-N-acetyl-alpha-D-galactosamine: polypeptide N-acetylgalactosaminyltransferase 7	108150		-1.38623
Atp10a	1447272_s_at	ATPase, class V, type 10A	11982		-1.38632
Fndc5	1435115_at	fibronectin type III domain containing 5	384061		-1.38712
Hist2h2aa1	1438815_at	histone cluster 2, H2aa1 /// histone cluster 2, H2aa2	15267		-1.38836
Aldh1a3	1448789_at	aldehyde dehydrogenase family 1, subfamily A3	56847		-1.38847
BB560357	1440087_at				-1.38993
A430108E01Rik	1435267_at	RIKEN cDNA A430108E01 gene /// hypothetical LOC100504289	100504289		-1.39177
Agbl3	1431210_at	ATP/GTP binding protein-like 3	76223		-1.39207
Serpinb5	1441941_x_at	serine (or cysteine) peptidase inhibitor, clade B, member 5	20724		-1.39212
Slco1c1	1423343_at	solute carrier organic anion transporter family, member 1c1	58807		-1.39315
Spata9	1453213_at	spermatogenesis associated 9	75571		-1.3938
BG070607	1458790_at				-1.39425
LOC100502668	1456547_at	hypothetical protein LOC100502668	100502668		-1.39427
Fgf7	1422243_at	fibroblast growth factor 7	14178		-1.39457
Thrsp	1422973_a_at	thyroid hormone responsive SPOT14 homolog (Rattus)	21835		-1.39519
Rps6ka1	1416896_at	ribosomal protein S6 kinase polypeptide 1	20111		-1.39552
Phf19	1427920_at	PHD finger protein 19	74016		-1.39574
Arhgap18	1426952_at	Rho GTPase activating protein 18	73910		-1.39647
BM199952	1442617_at				-1.39711
Slc4a4	1452071_at	solute carrier family 4 (anion exchanger), member 4	54403		-1.39713
BB024203	1446656_at				-1.39781
1190002H23Rik	1418003_at	RIKEN cDNA 1190002H23 gene	66214		-1.39901
Sned1	1435603_at	sushi, nidogen and EGF-like domains 1	208777		-1.39909
Prelp	1416321_s_at	proline arginine-rich end leucine-rich repeat	116847		-1.39979
BB373481	1446150_at				-1.39984
Serpinb5	1438856_x_at	serine (or cysteine) peptidase inhibitor, clade B, member 5	20724		-1.40086
Abca9	1440879_at	ATP-binding cassette, sub-family A (ABC1), member 9	217262		-1.40138
Mtss1	1440847_at	metastasis suppressor 1	211401		-1.40227
5730414N17Rik	1429899_at	RIKEN cDNA 5730414N17 gene	70524		-1.40356
AI606844	1459733_at				-1.40594
Nr4a1	1416505_at	nuclear receptor subfamily 4, group A, member 1	15370		-1.40601
BG073012	1442561_at				-1.40673
Tmem173	1427911_at	transmembrane protein 173	72512		-1.40849
Glb1l2	1433728_at	galactosidase, beta 1-like 2	244757		-1.409
BB485544	1441333_at				-1.41075
2610021K21Rik	1431667_s_at	RIKEN cDNA 2610021K21 gene	78767		-1.41109
Apln	1451038_at	apelin	30878		-1.41148
Tspan8	1424649_a_at	tetraspanin 8	216350		-1.41265
Chrdl1	1424945_at	chordin-like 1	83453		-1.41755
Armc3	1429815_at	armadillo repeat containing 3	70882		-1.41844	-1.90091
Dmp1	1443746_x_at	dentin matrix protein 1	13406		-1.41975
Lpcat1	1424459_at	lysophosphatidylcholine acyltransferase 1	210992		-1.42167
Rimklb	1429982_at	ribosomal modification protein rimK-like family member B	108653		-1.42187
Ddx49	1457947_at	DEAD (Asp-Glu-Ala-Asp) box polypeptide 49	234374		-1.42216
BM238599	1445256_at				-1.42308
Smc2	1429658_a_at	structural maintenance of chromosomes 2	14211		-1.42708
BB182297	1436585_at	expressed sequence BB182297	99463		-1.42786
Cox7c	1459885_s_at	cytochrome c oxidase, subunit VIIc	12867		-1.42816
Slc5a8	1425606_at	solute carrier family 5 (iodide transporter), member 8	216225		-1.42898
Lbp	1447520_at	lipopolysaccharide binding protein	16803		-1.429
AU067633	1435583_at				-1.42991
AV228095	1444443_at				-1.43057
Cdc7	1426002_a_at	cell division cycle 7 (S. cerevisiae)	12545		-1.43101
Ppip5k1	1442466_a_at	diphosphoinositol pentakisphosphate kinase 1	327655		-1.43497
Iigp1	1419042_at	interferon inducible GTPase 1	60440		-1.43592
2610018G03Rik	1419033_at	RIKEN cDNA 2610018G03 gene	70415		-1.43596
BC096441	1418345_at	cDNA sequence BC096441 /// tumor necrosis factor (ligand) superfamily, member 13	619441		-1.43619
Prpf38b	1455016_at	PRP38 pre-mRNA processing factor 38 (yeast) domain containing B	66921		-1.437
Rsad2	1436058_at	radical S-adenosyl methionine domain containing 2	58185		-1.43866
Huwe1	1443183_at	HECT, UBA and WWE domain containing 1	59026		-1.43873
BE948333	1445847_at				-1.44134
Dnahc7b	1438466_at	dynein, axonemal, heavy chain 7B	227058		-1.44191	-1.80482
Adam5	1424798_a_at	a disintegrin and metallopeptidase domain 5	11499		-1.4423
Grm3	1430136_at	glutamate receptor, metabotropic 3	108069		-1.44787
1110032F04Rik	1456509_at	RIKEN cDNA 1110032F04 gene	68725		-1.44977
AI503316	1434390_at	expressed sequence AI503316	105860		-1.45084
1500004A13Rik	1429729_at	RIKEN cDNA 1500004A13 gene	319830		-1.45197
Dhh	1434959_at	desert hedgehog	13363		-1.45236
Fcgr4	1425225_at	Fc receptor, IgG, low affinity IV	246256		-1.45293
Ccdc82	1435346_at	coiled-coil domain containing 82	66396		-1.45323
Mbnl3	1422836_at	muscleblind-like 3 (Drosophila)	171170		-1.45493
LOC100504012	1436766_at	hypothetical LOC100504012 /// LUC7-like 2 (S. cerevisiae)	100504012		-1.45614
AI256396	1457042_at	EST AI256396 /// hypothetical LOC100503463	100503463		-1.4603
Tnik	1430579_at	TRAF2 and NCK interacting kinase	665113		-1.46135
Gstt1	1418186_at	glutathione S-transferase, theta 1	14871		-1.46261
A830010M09Rik	1443175_at	RIKEN cDNA A830010M09 gene	320317		-1.46292
Srebf1	1426690_a_at	sterol regulatory element binding transcription factor 1	20787		-1.46323
Dbx2	1443525_at	developing brain homeobox 2	223843		-1.46448
AV352204	1442710_at				-1.46465
Map4k4	1440609_at	mitogen-activated protein kinase kinase kinase kinase 4	26921		-1.46482
Hnrnpa2b1	1433830_at	heterogeneous nuclear ribonucleoprotein A2/B1	53379		-1.47251
5730433N10Rik	1454460_at	RIKEN cDNA 5730433N10 gene	70545		-1.47454
Tnik	1429870_at	TRAF2 and NCK interacting kinase	665113		-1.47576
6330418B08Rik	1453529_at	RIKEN cDNA 6330418B08 gene	70745		-1.47695
St8sia1	1455695_at	ST8 alpha-N-acetyl-neuraminide alpha-2,8-sialyltransferase 1	20449		-1.47975
C3ar1	1419483_at	complement component 3a receptor 1	12267		-1.48314
AI447438	1442074_at				-1.48807
Cxcl10	1418930_at	chemokine (C-X-C motif) ligand 10	15945		-1.48864
Ttpa	1427284_a_at	tocopherol (alpha) transfer protein	50500		-1.49334
Cyb561	1417507_at	cytochrome b-561	13056		-1.4961
Stat3	1459961_a_at	Signal transducer and activator of transcription 3	20848		-1.5015
Chst2	1442234_at	Carbohydrate sulfotransferase 2	54371		-1.50674
Gm5465	1437130_at	predicted gene 5465	432879		-1.50981
Muc15	1426941_at	mucin 15	269328		-1.50982
Fam181a	1436685_at	family with sequence similarity 181, member A	544888		-1.51038	-1.39723
Lpcat1	1451359_at	lysophosphatidylcholine acyltransferase 1	210992		-1.51259
Bub1	1438571_at	budding uninhibited by benzimidazoles 1 homolog (S. cerevisiae)	12235		-1.5152
Col9a1	1428571_at	collagen, type IX, alpha 1	12839		-1.51651
BB750203	1457973_at				-1.51679
Fam107a	1434203_at	family with sequence similarity 107, member A	268709		-1.51808
Gpm6b	1453514_at	glycoprotein m6b	14758		-1.51945
Tgtp1	1449009_at	T-cell specific GTPase 1 /// T-cell specific GTPase 2	100039796		-1.52058
BB451601	1441629_at				-1.52532
BB042558	1446245_at				-1.52772
AV320801	1449962_at	expressed sequence AV320801 /// predicted gene 15023 /// predicted gene 5128 /// preferentially expressed antigen in melanoma-like 3	100040635		-1.52861
Ccdc89	1453211_at	coiled-coil domain containing 89	70054		-1.53198
BB154631	1444472_at				-1.54355
Mirlet7d	1436540_at	microRNA let7d	387247		-1.54735
BB531021	1443337_at				-1.55293
C1qc	1449401_at	complement component 1, q subcomponent, C chain	12262		-1.57576
BB470735	1445874_at				-1.58456
Prokr1	1456543_at	prokineticin receptor 1	58182		-1.58645
BB396283	1446524_at				-1.59497
Lect1	1460258_at	leukocyte cell derived chemotaxin 1	16840		-1.60153
Lpo	1448998_at	lactoperoxidase	76113		-1.60475
Fcgr2b	1435477_s_at	Fc receptor, IgG, low affinity IIb	14130		-1.60777
Frem1	1455280_at	Fras1 related extracellular matrix protein 1	329872		-1.60895
BB218653	1443983_at				-1.62458
AW111920	1439831_at				-1.63011
Ptpn22	1417995_at	protein tyrosine phosphatase, non-receptor type 22 (lymphoid)	19260		-1.6505
4732423E21Rik	1442903_at	RIKEN cDNA 4732423E21 gene	106967		-1.66501
Fndc3c1	1456326_at	fibronectin type III domain containing 3C1	333564		-1.66612
1190002F15Rik	1441757_at	RIKEN cDNA 1190002F15 gene	381822		-1.67087
BG076296	1459160_at				-1.68652
Sorbs1	1440311_at	sorbin and SH3 domain containing 1	20411		-1.68787
Itgb2	1450678_at	integrin beta 2	16414		-1.69026
Pde4b	1442700_at	phosphodiesterase 4B, cAMP specific	18578		-1.71996
Fam107a	1434202_a_at	family with sequence similarity 107, member A	268709		-1.72142	-1.51776
Cd36	1450883_a_at	CD36 antigen	12491		-1.72266
BM234464	1446850_at				-1.84498
Cyp24a1	1418866_at	cytochrome P450, family 24, subfamily a, polypeptide 1	13081		-1.8512
Hapln1	1438020_at	hyaluronan and proteoglycan link protein 1	12950		-1.926
Dcx	1418141_at	doublecortin	13193			15.2035
Nefl	1454672_at	neurofilament, light polypeptide	18039			7.41023
A930017K11Rik	1457531_a_at	RIKEN cDNA A930017K11 gene /// NHL repeat containing 4	100034748			7.22706
Miat	1455325_at	myocardial infarction associated transcript (non-protein coding)	330166			5.79532
Grm7	1443119_at	glutamate receptor, metabotropic 7	108073			5.30896
Gpd1	1448249_at	glycerol-3-phosphate dehydrogenase 1 (soluble)	14555			4.69709
Mllt11	1416313_at	myeloid/lymphoid or mixed-lineage leukemia (trithorax homolog, Drosophila); translocated to, 11	56772			4.50009
Ina	1448992_at	internexin neuronal intermediate filament protein, alpha	226180			4.14351
A930009L07Rik	1445124_at	RIKEN cDNA A930009L07 gene	402733			3.85086
Pak7	1455847_at	p21 protein (Cdc42/Rac)-activated kinase 7	241656			3.72785
Clstn2	1441165_s_at	calsyntenin 2	64085			3.43877
Btbd11	1459839_x_at	BTB (POZ) domain containing 11	74007			3.41988
Eomes	1435172_at	eomesodermin homolog (Xenopus laevis)	13813			3.40583
Fam57b	1438641_x_at	family with sequence similarity 57, member B	68952			3.40281
Elavl3	1455484_at	ELAV (embryonic lethal, abnormal vision, Drosophila)-like 3 (Hu antigen C)	15571			3.35878
Ube2ql1	1452779_at	ubiquitin-conjugating enzyme E2Q family-like 1	76980			3.23131
Fbln2	1423407_a_at	fibulin 2	14115			3.01675
Gdap1	1423328_at	ganglioside-induced differentiation-associated-protein 1	14545			2.77102
Parp6	1428931_a_at	poly (ADP-ribose) polymerase family, member 6	67287			2.76701
Lhx1	1450428_at	LIM homeobox protein 1	16869			2.72705
Parm1	1424214_at	prostate androgen-regulated mucin-like protein 1	231440			2.63979
Elavl3	1452524_a_at	ELAV (embryonic lethal, abnormal vision, Drosophila)-like 3 (Hu antigen C)	15571			2.56672
Lrrc17	1429679_at	leucine rich repeat containing 17	74511			2.33746
Pcp4	1460214_at	Purkinje cell protein 4	18546			2.32348
A930009L07Rik	1439086_at	RIKEN cDNA A930009L07 gene	402733			2.30008
Myt1l	1421175_at	myelin transcription factor 1-like	17933			2.25158
Slc6a6	1437149_at	solute carrier family 6 (neurotransmitter transporter, taurine), member 6	21366			2.23445
BG862223	1455869_at					2.21613
Parm1	1428891_at	prostate androgen-regulated mucin-like protein 1	231440			2.20986
Ifi205	1452349_x_at	interferon activated gene 205 /// myeloid cell nuclear differentiation antigen	226695			2.20794
Kif5c	1422945_a_at	kinesin family member 5C	16574			2.18021
Slc6a6	1421346_a_at	solute carrier family 6 (neurotransmitter transporter, taurine), member 6	21366			2.14671
Gpd1	1416204_at	glycerol-3-phosphate dehydrogenase 1 (soluble)	14555			2.12554
Zic3	1438737_at	zinc finger protein of the cerebellum 3	22773			2.12176
BB560961	1440363_at					2.11342
Fam57b	1452807_s_at	family with sequence similarity 57, member B	68952			2.10821
Sema7a	1459903_at	sema domain, immunoglobulin domain (Ig), and GPI membrane anchor, (semaphorin) 7A	20361			2.09027
Stmn2	1423281_at	stathmin-like 2	20257			2.07818
Rbfox1	1455358_at	RNA binding protein, fox-1 homolog (C. elegans) 1	268859			2.07725
Hmga1	1416184_s_at	high mobility group AT-hook 1 /// high mobility group AT-hook I, related sequence 1	111241			2.0495
Cacna1c	1421297_a_at	calcium channel, voltage-dependent, L type, alpha 1C subunit	12288			2.04725
Ccrl1	1437668_at	Chemokine (C-C motif) receptor-like 1	252837			2.0379
Slc29a4	1424900_at	solute carrier family 29 (nucleoside transporters), member 4	243328			2.03565
AW550459	1445268_at					2.03517
Pde2a	1447707_s_at	phosphodiesterase 2A, cGMP-stimulated	207728			2.01841
Efhd2	1437478_s_at	EF hand domain containing 2	27984			2.01546
Ints6	1423274_at	integrator complex subunit 6	18130			2.01147
Tmeff1	1441890_x_at	transmembrane protein with EGF-like and two follistatin-like domains 1	230157			2.00588
Mcf2l	1434140_at	mcf.2 transforming sequence-like	17207			1.99505
Colec11	1458345_s_at	collectin sub-family member 11	71693			1.98057
Efha2	1435400_at	EF-hand domain family, member A2	78506			1.97358
Crabp1	1448326_a_at	cellular retinoic acid binding protein I	12903			1.96482
Dlx1	1449470_at	distal-less homeobox 1	13390			1.93586
Efna5	1436866_at	ephrin A5	13640			1.93369
Stmn2	1423280_at	stathmin-like 2	20257			1.93061
Islr2	1434421_at	immunoglobulin superfamily containing leucine-rich repeat 2	320563			1.90817
Ttc9b	1429416_at	tetratricopeptide repeat domain 9B	73032			1.90798
Celf4	1426930_at	CUGBP, Elav-like family member 4	108013			1.89881
Cplx1	1417746_at	complexin 1	12889			1.89743
Ifi204	1452348_s_at	interferon activated gene 204 /// interferon activated gene 205 /// myeloid cell nuclear differentiation antigen /// myeloid nuclear differentiation antigen like	100040462			1.88889
Camk2b	1448676_at	calcium/calmodulin-dependent protein kinase II, beta	12323			1.88111
Cdc42	1435807_at	cell division cycle 42 homolog (S. cerevisiae)	12540			1.88092
Palmd	1417251_at	palmdelphin	114301			1.87498
BC016495	1425646_at	cDNA sequence BC016495	225994			1.85795
Gm3579	1431214_at	predicted gene 3579	100041932			1.85647
Smpd3	1438665_at	sphingomyelin phosphodiesterase 3, neutral	58994			1.85348
Olfm1	1425784_a_at	olfactomedin 1	56177			1.84685
E2f1	1417878_at	E2F transcription factor 1	13555			1.83398
Zfp711	1432750_at	zinc finger protein 711	245595			1.81887
Zbtb46	1454884_at	zinc finger and BTB domain containing 46	72147			1.8143
B630019K06Rik	1433452_at	RIKEN cDNA B630019K06 gene	102941			1.80432
Celf4	1452240_at	CUGBP, Elav-like family member 4	108013			1.79279
Mndal	1426906_at	myeloid nuclear differentiation antigen like	100040462			1.77494
Lcat	1417043_at	lecithin cholesterol acyltransferase	16816			1.75914
Dusp4	1428834_at	dual specificity phosphatase 4	319520			1.75516
Tmem123	1417222_a_at	transmembrane protein 123	71929			1.75128
Crym	1416776_at	crystallin, mu	12971			1.7386
Grb10	1425458_a_at	growth factor receptor bound protein 10	14783			1.7374
Tmem206	1417030_at	transmembrane protein 206	66950			1.72813
Ifi204	1419603_at	interferon activated gene 204	15951			1.72151
Thbs2	1422571_at	thrombospondin 2	21826			1.70518
Ank3	1452872_at	ankyrin 3, epithelial	11735			1.70501
BB667130	1434585_at					1.69035
Rhoj	1418892_at	ras homolog gene family, member J	80837			1.68218
Ank3	1451628_a_at	ankyrin 3, epithelial	11735			1.68073
Mtap1b	1450397_at	microtubule-associated protein 1B	17755			1.67554
Kalrn	1448023_at	kalirin, RhoGEF kinase	545156			1.67271
Sec11c	1460698_a_at	SEC11 homolog C (S. cerevisiae)	66286			1.66675
Gng2	1418452_at	guanine nucleotide binding protein (G protein), gamma 2	14702			1.65959
Kcnf1	1454768_at	potassium voltage-gated channel, subfamily F, member 1	382571			1.64708
Bcat1	1450871_a_at	branched chain aminotransferase 1, cytosolic	12035			1.64476
Npvf	1421686_at	neuropeptide VF precursor	60531			1.64459
H3f3b	1430357_at	H3 histone, family 3B	15081			1.64319
Gamt	1422558_at	guanidinoacetate methyltransferase	14431			1.63832
Tmem74	1456684_at	transmembrane protein 74	239408			1.63739
Klhdc8a	1424885_at	kelch domain containing 8A	213417			1.63573
Gpr85	1424896_at	G protein-coupled receptor 85	64450			1.62968
Hmox1	1448239_at	heme oxygenase (decycling) 1	15368			1.62037
Fam60a	1448126_at	family with sequence similarity 60, member A	56306			1.61325
Spns2	1451601_a_at	spinster homolog 2 (Drosophila)	216892			1.61289
Tmem206	1417031_at	transmembrane protein 206	66950			1.61286
Vasp	1451097_at	vasodilator-stimulated phosphoprotein	22323			1.60776
Sept6	1436819_at	septin 6	56526			1.59977
Rgs17	1450693_at	regulator of G-protein signaling 17	56533			1.59782
Cx3cl1	1415803_at	chemokine (C-X3-C motif) ligand 1	20312			1.58723
Ppp2r2c	1438671_at	protein phosphatase 2 (formerly 2A), regulatory subunit B (PR 52), gamma isoform	269643			1.58596
Btg1	1426083_a_at	B-cell translocation gene 1, anti-proliferative	12226			1.58392
Cnn2	1450981_at	calponin 2	12798			1.58369
Stxbp5l	1445297_at	syntaxin binding protein 5-like	207227			1.58193
Tmem120b	1427324_at	transmembrane protein 120B	330189			1.58158
D4Bwg0951e	1428384_at	DNA segment, Chr 4, Brigham & Women's Genetics 0951 expressed	52829			1.5767
Pde1c	1436251_at	phosphodiesterase 1C	18575			1.57356
Ccrl1	1437669_x_at	Chemokine (C-C motif) receptor-like 1	252837			1.56816
Ncoa7	1454809_at	nuclear receptor coactivator 7	211329			1.56812
E130309D14Rik	1433673_at	RIKEN cDNA E130309D14 gene	432582			1.55427
Rundc3a	1436674_at	RUN domain containing 3A	51799			1.55006
Tmem206	1448552_s_at	transmembrane protein 206	66950			1.54978
Pdgfd	1456532_at	platelet-derived growth factor, D polypeptide	71785			1.5489
Ank3	1425202_a_at	ankyrin 3, epithelial	11735			1.54592
Hn1	1448180_a_at	hematological and neurological expressed sequence 1	15374			1.53575
Rapgef5	1455840_at	Rap guanine nucleotide exchange factor (GEF) 5	217944			1.52936
Hn1	1416028_a_at	hematological and neurological expressed sequence 1	15374			1.5202
Dnajb5	1450436_s_at	DnaJ (Hsp40) homolog, subfamily B, member 5	56323			1.51803
Rin1	1424507_at	Ras and Rab interactor 1	225870			1.51429
Rnf217	1436305_at	ring finger protein 217	268291			1.51007
Pbx3	1447640_s_at	pre B-cell leukemia transcription factor 3	18516			1.50845
Slc35c2	1420054_s_at	solute carrier family 35, member C2	228875			1.50832
Sept6	1420876_a_at	septin 6	56526			1.50446
Thbs2	1447862_x_at	thrombospondin 2	21826			1.5012
Klhdc8a	1441940_x_at	kelch domain containing 8A	213417			1.49893
Agap1	1435432_at	ArfGAP with GTPase domain, ankyrin repeat and PH domain 1	347722			1.49459
BB267954	1441538_at					1.49266
Armc8	1434951_at	armadillo repeat containing 8	74125			1.4915
Pim1	1435458_at	proviral integration site 1	18712			1.48874
Fabp3	1416023_at	fatty acid binding protein 3, muscle and heart	14077			1.48156
ENSMUSG00000068790	1428301_at	predicted gene, ENSMUSG00000068790 /// alpha-takusan pseudogene /// predicted gene 10406 /// predicted gene 2897 /// predicted gene 3373 /// predicted gene 3558 /// predicted gene 3696	100036568			1.47906
Kalrn	1429796_at	kalirin, RhoGEF kinase	545156			1.47851
Gpsm1	1423689_a_at	G-protein signalling modulator 1 (AGS3-like, C. elegans)	67839			1.47455
Phtf2	1437067_at	putative homeodomain transcription factor 2	68770			1.47426
Ubash3b	1435703_at	ubiquitin associated and SH3 domain containing, B	72828			1.47141
Gm14005	1444524_at	predicted gene 14005	100043424			1.46832
Dclk1	1435940_at	doublecortin-like kinase 1	13175			1.46575
Btbd17	1428303_at	BTB (POZ) domain containing 17	72014			1.46376
Micalcl	1429032_at	MICAL C-terminal like	70877			1.45737
Macrod2	1453025_at	MACRO domain containing 2	72899			1.44643
Apc2	1435199_at	adenomatosis polyposis coli 2	23805			1.44525
Guca1a	1421061_at	guanylate cyclase activator 1a (retina)	14913			1.44472
Il7	1436861_at	interleukin 7	16196			1.44158
Vps13c	1456535_at	vacuolar protein sorting 13C (yeast)	320528			1.4372
E2f1	1431875_a_at	E2F transcription factor 1	13555			1.43412
Ccbp2	1422111_at	chemokine binding protein 2	59289			1.42715
Cartpt	1422825_at	CART prepropeptide	27220			1.42599
Cd300lf	1427994_at	CD300 antigen like family member F	246746			1.42396
Bex1	1448595_a_at	brain expressed gene 1	19716			1.42067
Pcmt1	1431086_s_at	protein-L-isoaspartate (D-aspartate) O-methyltransferase 1	18537			1.41966
Sult4a1	1433714_at	sulfotransferase family 4A, member 1	29859			1.41841
Tpm2	1449577_x_at	tropomyosin 2, beta	22004			1.41331
Bcas2	1437262_x_at	breast carcinoma amplified sequence 2	68183			1.41153
Tgfbr1	1420895_at	transforming growth factor, beta receptor I	21812			1.40327
Ramp2	1418187_at	receptor (calcitonin) activity modifying protein 2	54409			1.40089
Tagln2	1426529_a_at	transgelin 2	21346			1.3995
Clgn	1418617_x_at	calmegin	12745			1.39889
Napb	1452444_at	N-ethylmaleimide sensitive fusion protein attachment protein beta	17957			1.39478
Snapc3	1453077_a_at	small nuclear RNA activating complex, polypeptide 3	77634			1.39366
Celf4	1426929_at	CUGBP, Elav-like family member 4	108013			1.38435
Pafah1b3	1416410_at	platelet-activating factor acetylhydrolase, isoform 1b, subunit 3	18476			1.38316
4921524J17Rik	1454136_a_at	RIKEN cDNA 4921524J17 gene	66714			1.37956
Acss1	1416617_at	acyl-CoA synthetase short-chain family member 1	68738			-1.37786
Nat8	1419520_at	N-acetyltransferase 8 (GCN5-related, putative)	68396			-1.37883
Prr18	1435642_at	proline rich region 18	320111			-1.38227
Acer3	1438435_at	alkaline ceramidase 3	66190			-1.3875
Lrp1	1448655_at	low density lipoprotein receptor-related protein 1	16971			-1.38867
Tnrc6a	1457295_at	trinucleotide repeat containing 6a	233833			-1.39247
Ndrg1	1456174_x_at	N-myc downstream regulated gene 1	17988			-1.39548
Tcf7l2	1429428_at	transcription factor 7-like 2, T-cell specific, HMG-box	21416			-1.39635
Asrgl1	1443960_at	asparaginase like 1	66514			-1.40182
Rabgap1	1460486_at	RAB GTPase activating protein 1	227800			-1.40213
Alms1	1456950_at	Alstrom syndrome 1 homolog (human)	236266			-1.40289
Fgf11	1439959_at	fibroblast growth factor 11	14166			-1.40372
Slc24a4	1435206_at	solute carrier family 24 (sodium/potassium/calcium exchanger), member 4	238384			-1.40511
Dnaic2	1436296_x_at	dynein, axonemal, intermediate chain 2	432611			-1.40814
Hif1a	1448183_a_at	hypoxia inducible factor 1, alpha subunit	15251			-1.41112
Kif6	1442238_a_at	kinesin family member 6	319991			-1.4112
Ng23	1422952_at	Ng23 protein	78376			-1.41206
Abhd1	1418148_at	abhydrolase domain containing 1	57742			-1.41214
C130039O16Rik	1444107_at	RIKEN cDNA C130039O16 gene	238317			-1.42089
Npas3	1450287_at	neuronal PAS domain protein 3	27386			-1.42472
Ntrk3	1433825_at	neurotrophic tyrosine kinase, receptor, type 3	18213			-1.42585
Nrp2	1426528_at	neuropilin 2	18187			-1.426
Lemd1	1436492_x_at	LEM domain containing 1	213409			-1.42685
Ercc4	1432272_a_at	excision repair cross-complementing rodent repair deficiency, complementation group 4	50505			-1.42757
Peli2	1436966_at	pellino 2	93834			-1.42785
Tab2	1451003_at	TGF-beta activated kinase 1/MAP3K7 binding protein 2	68652			-1.42895
Dpyd	1427946_s_at	dihydropyrimidine dehydrogenase	99586			-1.43005
BB374993	1443056_at					-1.43019
Zbtb20	1437066_at	zinc finger and BTB domain containing 20	56490			-1.43248
Ino80	1448965_at	INO80 homolog (S. cerevisiae)	68142			-1.43298
Adamts2	1455720_at	a disintegrin-like and metallopeptidase (reprolysin type) with thrombospondin type 1 motif, 2	216725			-1.43404
Atp10d	1436544_at	ATPase, class V, type 10D	231287			-1.43432
Cmbl	1451322_at	carboxymethylenebutenolidase-like (Pseudomonas)	69574			-1.43474
Ppm1l	1438012_at	protein phosphatase 1 (formerly 2C)-like	242083			-1.43553
Ctdsp2	1451075_s_at	CTD (carboxy-terminal domain, RNA polymerase II, polypeptide A) small phosphatase 2	52468			-1.43647
Etnk1	1433515_s_at	ethanolamine kinase 1	75320			-1.43726
Zbtb20	1439278_at	zinc finger and BTB domain containing 20	56490			-1.43795
Gm4876	1458024_at	predicted gene 4876	232599			-1.43955
Zbtb20	1451577_at	zinc finger and BTB domain containing 20	56490			-1.44084
Abcd2	1419748_at	ATP-binding cassette, sub-family D (ALD), member 2	26874			-1.44124
Syne2	1438585_at	synaptic nuclear envelope 2	319565			-1.44407
Cp	1417497_at	ceruloplasmin	12870			-1.44624
Trip12	1451158_at	thyroid hormone receptor interactor 12	14897			-1.44753
Snx13	1444141_at	sorting nexin 13	217463			-1.44911
Plp1	1425468_at	proteolipid protein (myelin) 1	18823			-1.44939
Paqr4	1423101_at	progestin and adipoQ receptor family member IV	76498			-1.45098
Tnr	1436148_at	Tenascin R	21960			-1.453
Gpt2	1438385_s_at	glutamic pyruvate transaminase (alanine aminotransferase) 2	108682			-1.45372
Atrx	1420946_at	alpha thalassemia/mental retardation syndrome X-linked homolog (human)	22589			-1.45401
Rfx4	1436931_at	regulatory factor X, 4 (influences HLA class II expression)	71137			-1.4575
Baz2b	1440984_at	bromodomain adjacent to zinc finger domain, 2B	407823			-1.45943
Nckap5	1444086_at	NCK-associated protein 5	210356			-1.46053
Dock9	1444028_s_at	dedicator of cytokinesis 9	105445			-1.46086
Tprkb	1424992_at	Tp53rk binding protein	69786			-1.46159
Kcna6	1456954_at	potassium voltage-gated channel, shaker-related, subfamily, member 6	16494			-1.46193
ORF63	1451810_at	open reading frame 63	224419			-1.46208
Sox10	1451689_a_at	SRY-box containing gene 10	20665			-1.46544
Plp1	1451718_at	proteolipid protein (myelin) 1	18823			-1.46609
BB313400	1456551_at					-1.46686
Plekha2	1436177_at	pleckstrin homology domain-containing, family A (phosphoinositide binding specific) member 2	83436			-1.46725
Cabin1	1437794_at	calcineurin binding protein 1	104248			-1.46796
Xiap	1426636_a_at	X-linked inhibitor of apoptosis	11798			-1.46895
Inmt	1418697_at	indolethylamine N-methyltransferase	21743			-1.46925
Phf21a	1441145_at	PHD finger protein 21A	192285			-1.46984
Tmem132c	1438697_at	transmembrane protein 132C	208213			-1.4703
Bicc1	1441137_at	bicaudal C homolog 1 (Drosophila)	83675			-1.47057
Mns1	1419402_at	meiosis-specific nuclear structural protein 1	17427			-1.47212
Ndrg1	1450977_s_at	N-myc downstream regulated gene 1	17988			-1.47327
Rin2	1426368_at	Ras and Rab interactor 2	74030			-1.47363
Tcf7l2	1425229_a_at	transcription factor 7-like 2, T-cell specific, HMG-box	21416			-1.47535
4930578N16Rik	1454000_s_at	RIKEN cDNA 4930578N16 gene	75051			-1.4765
Macrod1	1419687_at	MACRO domain containing 1	107227			-1.47755
Jak1	1433804_at	Janus kinase 1	16451			-1.47757
Rassf2	1443998_at	Ras association (RalGDS/AF-6) domain family member 2	215653			-1.47768
Plekhb1	1416178_a_at	pleckstrin homology domain containing, family B (evectins) member 1	27276			-1.4804
Tm9sf2	1456742_x_at	transmembrane 9 superfamily member 2	68059			-1.48074
Zfp182	1456504_at	zinc finger protein 182	319535			-1.48301
Cbx5	1421933_at	chromobox homolog 5 (Drosophila HP1a)	12419			-1.48608
N4bp2	1434394_at	NEDD4 binding protein 2	333789			-1.48655
Cys1	1419070_at	cystin 1	12879			-1.48699
Arsk	1453108_at	arylsulfatase K	77041			-1.48737
Csrp2	1420731_a_at	cysteine and glycine-rich protein 2	13008			-1.49493
Arl4a	1435092_at	ADP-ribosylation factor-like 4A	11861			-1.49736
BB443911	1445377_at					-1.49739
Mctp2	1457707_at	multiple C2 domains, transmembrane 2	244049			-1.49916
AU020094	1455172_at	expressed sequence AU020094	105596			-1.50096
BE200446	1442056_at					-1.50145
4833417J20Rik	1453303_at	RIKEN cDNA 4833417J20 gene	74604			-1.50341
Arhgap5	1423194_at	Rho GTPase activating protein 5	11855			-1.50387
Neat1	1428083_at	nuclear paraspeckle assembly transcript 1 (non-protein coding)	66961			-1.50405
Slc38a1	1454764_s_at	solute carrier family 38, member 1	105727			-1.50485
Eif4g1	1438686_at	eukaryotic translation initiation factor 4, gamma 1	208643			-1.50946
Slc38a1	1415903_at	solute carrier family 38, member 1	105727			-1.51036
Gabrg1	1460408_at	gamma-aminobutyric acid (GABA) A receptor, subunit gamma 1	14405			-1.51302
Nfia	1438236_at	nuclear factor I/A	18027			-1.51466
Phyhd1	1428394_at	phytanoyl-CoA dioxygenase domain containing 1	227696			-1.51577
Lrrk1	1437330_at	leucine-rich repeat kinase 1	233328			-1.51832
Ccdc96	1419306_at	coiled-coil domain containing 96	66717			-1.5185
Pard3b	1427169_at	par-3 partitioning defective 3 homolog B (C. elegans)	72823			-1.51958
BE955100	1447723_at					-1.52095
1500015O10Rik	1440780_x_at	RIKEN cDNA 1500015O10 gene	78896			-1.52161
Ndrg1	1423413_at	N-myc downstream regulated gene 1	17988			-1.52268
Abhd3	1417946_at	abhydrolase domain containing 3	106861			-1.52296
Ednrb	1437347_at	endothelin receptor type B	13618			-1.52361
Fam134b	1424683_at	family with sequence similarity 134, member B	66270			-1.52373
Slmap	1426458_at	sarcolemma associated protein	83997			-1.52402
Steap3	1453498_x_at	STEAP family member 3	68428			-1.52842
LOC100502992	1419974_at	hypothetical LOC100502992 /// sterol carrier protein 2, liver	100502992			-1.52967
Col3a1	1427884_at	collagen, type III, alpha 1	12825			-1.53207
Srl	1436867_at	sarcalumenin	106393			-1.53235
Rorb	1455799_at	RAR-related orphan receptor beta	225998			-1.53358
BB409477	1456778_at					-1.53621
Gas7	1457270_at	growth arrest specific 7	14457			-1.53703
Epha5	1435286_at	Eph receptor A5	13839			-1.53728
BG074383	1446050_at					-1.54145
Casc4	1440248_at	cancer susceptibility candidate 4	319996			-1.54259
Jam2	1419288_at	junction adhesion molecule 2	67374			-1.54354
Taf2	1457351_at	TAF2 RNA polymerase II, TATA box binding protein (TBP)-associated factor	319944			-1.54407
Fbln5	1416164_at	fibulin 5	23876			-1.54516
Utrn	1426892_at	utrophin	22288			-1.54771
Gja1	1415801_at	gap junction protein, alpha 1	14609			-1.55164
Gpt2	1455007_s_at	glutamic pyruvate transaminase (alanine aminotransferase) 2	108682			-1.55214
Tcf7l2	1429427_s_at	transcription factor 7-like 2, T-cell specific, HMG-box	21416			-1.55321
Tprkb	1425682_a_at	Tp53rk binding protein	69786			-1.55836
Myo10	1454731_at	myosin X	17909			-1.56313
Ezh1	1418290_a_at	enhancer of zeste homolog 1 (Drosophila)	14055			-1.5646
Acot1	1422997_s_at	acyl-CoA thioesterase 1 /// acyl-CoA thioesterase 2	171210			-1.57353
Col1a1	1423669_at	collagen, type I, alpha 1	12842			-1.57393
Trps1	1449530_at	trichorhinophalangeal syndrome I (human)	83925			-1.57498
4922501C03Rik	1442733_at	RIKEN cDNA 4922501C03 gene	382090			-1.57896
Wnt5a	1437673_at	wingless-related MMTV integration site 5A	22418			-1.58424
Thbd	1448529_at	thrombomodulin	21824			-1.5843
Spon1	1442613_at	spondin 1, (f-spondin) extracellular matrix protein	233744			-1.58541
Sema3d	1429459_at	sema domain, immunoglobulin domain (Ig), short basic domain, secreted, (semaphorin) 3D	108151			-1.58557
Mmp16	1440161_at	matrix metallopeptidase 16	17389			-1.58583
D13Ertd787e	1420099_at	DNA segment, Chr 13, ERATO Doi 787, expressed	52680			-1.58781
B3gat1	1454821_at	beta-1,3-glucuronyltransferase 1 (glucuronosyltransferase P)	76898			-1.58925
Spg11	1445021_at	spastic paraplegia 11	214585			-1.59488
Gem	1426063_a_at	GTP binding protein (gene overexpressed in skeletal muscle)	14579			-1.60042
Capn1	1417228_at	calpain 1	12333			-1.60507
Gabpb2	1440868_at	GA repeat binding protein, beta 2	213054			-1.60587
Lox	1448228_at	lysyl oxidase	16948			-1.60648
Plscr4	1433626_at	phospholipid scramblase 4	235527			-1.62723
Ifitm1	1424254_at	interferon induced transmembrane protein 1	68713			-1.62829
1700029J07Rik	1453168_at	RIKEN cDNA 1700029J07 gene	69479			-1.6342
Aqp1	1416203_at	aquaporin 1	11826			-1.63929
Zfp36l1	1422528_a_at	zinc finger protein 36, C3H type-like 1	12192			-1.63968
5730407I07Rik	1432916_at	RIKEN cDNA 5730407I07 gene	70515			-1.64047
BB469236	1446570_at					-1.64701
Ttc25	1429130_at	tetratricopeptide repeat domain 25	74407			-1.66426
Apod	1416371_at	apolipoprotein D	11815			-1.66566
Zmynd12	1459815_at	zinc finger, MYND domain containing 12	332934			-1.66711
Ppm1l	1435699_at	protein phosphatase 1 (formerly 2C)-like	242083			-1.67096
C1ql3	1425176_at	C1q-like 3	227580			-1.67578
C530044C16Rik	1445247_at	RIKEN cDNA C530044C16 gene	319981			-1.67652
Il17d	1435714_x_at	interleukin 17D	239114			-1.67936
Psd2	1428268_at	pleckstrin and Sec7 domain containing 2	74002			-1.68065
Col3a1	1427883_a_at	collagen, type III, alpha 1	12825			-1.68264
Cxcr7	1417625_s_at	chemokine (C-X-C motif) receptor 7	12778			-1.68388
Arhgap5	1457410_at	Rho GTPase activating protein 5	11855			-1.68768
AI504432	1455161_at	expressed sequence AI504432	229694			-1.70821
Gabrg1	1427227_at	gamma-aminobutyric acid (GABA) A receptor, subunit gamma 1	14405			-1.71069
Enpp2	1448136_at	ectonucleotide pyrophosphatase/phosphodiesterase 2	18606			-1.7121
Adra2a	1433600_at	adrenergic receptor, alpha 2a	11551			-1.71909
A030001D16Rik	1457102_at	RIKEN cDNA A030001D16 gene	399638			-1.71916
Fzd3	1438101_at	frizzled homolog 3 (Drosophila)	14365			-1.72989
Ntrk2	1420837_at	neurotrophic tyrosine kinase, receptor, type 2	18212			-1.73689
Lhfpl3	1429592_at	lipoma HMGIC fusion partner-like 3	269629			-1.7423
Abca1	1450392_at	ATP-binding cassette, sub-family A (ABC1), member 1	11303			-1.75465
Mprip	1456675_at	myosin phosphatase Rho interacting protein	26936			-1.762
BM240648	1443161_at					-1.77037
Padi2	1418252_at	peptidyl arginine deiminase, type II	18600			-1.77844
Bmf	1454880_s_at	BCL2 modifying factor	171543			-1.7793
Rlbp1	1418310_a_at	retinaldehyde binding protein 1	19771			-1.78633
Tex9	1444769_at	Testis expressed gene 9	21778			-1.80424
Steap4	1460197_a_at	STEAP family member 4	117167			-1.81065
C4b	1418021_at	complement component 4B (Childo blood group)	12268			-1.81788
Rsph10b2	1445576_at	radial spoke head 10 homolog B (Chlamydomonas)	75136			-1.82667
Abca1	1421839_at	ATP-binding cassette, sub-family A (ABC1), member 1	11303			-1.83634
Supt16h	1449578_at	suppressor of Ty 16 homolog (S. cerevisiae)	114741			-1.85367
B930098A02Rik	1444018_at	RIKEN cDNA B930098A02 gene /// cysteine-rich hydrophobic domain 2	320462			-1.86024
Pdgfra	1421917_at	platelet derived growth factor receptor, alpha polypeptide	18595			-1.88301
Kcna5	1417680_at	potassium voltage-gated channel, shaker-related subfamily, member 5	16493			-1.88457
Ednrb	1426314_at	endothelin receptor type B	13618			-2.00386
Dcn	1449368_at	decorin	13179			-2.04655
Ildr2	1436221_at	immunoglobulin-like domain containing receptor 2	100039795			-2.08883
Lepr	1425644_at	leptin receptor	16847			-2.12835
Socs3	1456212_x_at	suppressor of cytokine signaling 3	12702			-2.19557
Socs3	1455899_x_at	suppressor of cytokine signaling 3	12702			-2.22582
Ptgds	1423859_a_at	prostaglandin D2 synthase (brain)	19215			-2.23754
Ildr2	1436293_x_at	immunoglobulin-like domain containing receptor 2	100039795			-2.3726
Lepr	1456156_at	leptin receptor	16847			-2.46127
Ptgds	1423860_at	prostaglandin D2 synthase (brain)	19215			-2.5861
Socs3	1416576_at	suppressor of cytokine signaling 3	12702			-2.59318
Ntsr2	1417151_a_at	neurotensin receptor 2	18217			-2.60069
