# Supplementary material for: Transcriptional Mechanisms of Proneural Factors and REST in Regulating Neuronal Reprogramming of Astrocytes
Source: Cell Stem Cell. 2015 Jul 2;17(1):74–88. doi: 10.1016/j.stem.2015.05.014 (PMC4509553; doi:10.1016/j.stem.2015.05.014)
Supplement: Table S4. Gene Ontology Terms Associated with Genes Regulated by Ascl1ERT2 after 4 hr of OHT Treatment — Analysis was performed using the DAVID analysis tool. Cut off, p < 0.05. [file mmc5.xlsx]

## Sheet: Sheet1
			Table S4
			Overview of GO terms associated with genes regulated by Ascl1ERT2 after 4 hours of OHT treatment, related to Figure S1
Category	GO numbers	Term	PValue	Fold Enrichment	Genes
GOTERM_BP_FAT	GO:0035295	tube development	1.36e-06	3.49486	BMP2, NPNT, ESR1, MGP, SMAD3, ZEB2, NR3C1, GLI2, CXCL12, PXN, MYCN, WNT2, HES1, MIB1, ADM, ID1, CRISPLD2, TGM2, BMP7, FOXD1, TRAF4, TWIST1
GOTERM_BP_FAT	GO:0048598	embryonic morphogenesis	1.58e-06	3.03731	PRRX1, ZEB2, PRRX2, GLI2, ZIC1, ATP2B2, KCNQ4, CHD7, ODZ4, TWIST1, TBX15, MAFB, SMAD3, DLL1, SIX4, PROX1, MMP13, HES1, MIB1, ADM, CDON, ROR2, WNT9A, SP8, BMP7, TBX18
SP_PIR_KEYWORDS		alternative splicing	2.3e-06	1.39819	CADM2, CCDC85A, DBF4, SNCA, NT5C3L, FGF12, ITSN1, CXCL12, KDM1B, SHB, DAB2, ST3GAL5, TIAM2, 4930430F08RIK, CLK4, OSCAR, CREB3L1, BCL7A, ODZ4, NET1, DAB2IP, H2-L, TMEM201, ANKS1, DLL3, ANKRD33B, 9330182L06RIK, SIX4, CDKL3, GSE1, PPARGC1B, CCDC134, TACC2, TNNT2, SSTR2, NDEL1, NAV1, CD34, AW555464, PDE4DIP, FILIP1L, ENPP1, RABGAP1L, BDKRB2, TMCC3, PXN, SEMA5B, CCDC162, NRARP, PLCH2, ANGPTL1, RAP1GAP…
SP_PIR_KEYWORDS		developmental protein	3.91e-06	2.16318	IRX3, NKD1, NPNT, PRRX1, HSPA1A, HSPA1B, PRRX2, ZIC1, WNT2, KDM1B, SEMA5B, SHB, B3GNT5, SHISA2, NRARP, ATOH8, FOXD1, TRAF4, TWIST1, ZFP423, FZD8, BMP2, ARC, IKZF1, SOX11, DLL3, MGP, DLL1, HES6, SIX4, SNAI2, PROX1, ASCL1, MEF2D, NDEL1, EYA2, NAV1, HES5, ID1, GADD45G, HEYL, ROR2, WNT9A, BMP7
GOTERM_BP_FAT	GO:0035282	segmentation	4.5e-06	7.76635	MIB1, EGR2, MAFB, DLL3, ROR2, SMAD3, ZEB2, DLL1, GLI2, TBX18
GOTERM_BP_FAT	GO:0048568	embryonic organ development	4.98e-06	3.48035	TBX15, MAFB, PRRX1, SMAD3, DLL1, SIX4, PRRX2, ZIC1, GLI2, PROX1, WNT2, ATP2B2, KCNQ4, CHD7, ADM, ROR2, WNT9A, RUNX1, MYB, BMP7
GOTERM_BP_FAT	GO:0048562	embryonic organ morphogenesis	6.82e-06	4.16778	TBX15, MAFB, PRRX1, SMAD3, DLL1, SIX4, PRRX2, ZIC1, GLI2, PROX1, ATP2B2, KCNQ4, CHD7, ROR2, WNT9A, BMP7
GOTERM_BP_FAT	GO:0048839	inner ear development	7.23e-06	5.71886	HES1, DFNA5, ATP2B2, KCNQ4, CHD7, HES5, MAFB, PRRX1, DLL1, SIX4, PRRX2, ZIC1
GOTERM_BP_FAT	GO:0007423	sensory organ development	1.25e-05	3.26368	MAF, DFNA5, RPGR, IKZF1, MAFB, PRRX1, SMAD3, DLL1, SIX4, PRRX2, ZIC1, PROX1, HES1, ATP2B2, ASCL1, KCNQ4, CHD7, HES5, BMP7, CRYBA1
GOTERM_BP_FAT	GO:0035239	tube morphogenesis	1.42e-05	3.92405	BMP2, NPNT, ESR1, SMAD3, ZEB2, NR3C1, GLI2, CXCL12, PXN, MYCN, MIB1, ADM, TGM2, BMP7, FOXD1, TWIST1
GOTERM_MF_FAT	GO:0030528	transcription regulator activity	1.86e-05	1.83637	HLF, BACH2, PRRX1, ZEB2, PRRX2, GLI2, CBFA2T3, GM10394, ZBTB38, CREB3L1, DUXBL, PDE8B, ATOH8, MYB, TWIST1, ZFP423, TBX15, EGR2, SOX11, ESR1, HES6, SIX4, PROX1, PPARGC1B, AHR, MYCN, HES1, ASCL1, HES5, HIPK1, TBX18, IRX3, UBE3A, NR3C1, SOX8, HEXIM1, RUNX1, FOXD1, ETV5, MAF, IKZF1, MAFB, RYBP, NR4A2, SMAD3, ZFP445, MEF2D, ID1, HEYL, HIVEP3, FABP4, EAF2, KLF2, NCOR2
GOTERM_MF_FAT	GO:0003700	transcription factor activity	1.92e-05	2.10008	IRX3, HLF, BACH2, PRRX1, ZEB2, PRRX2, NR3C1, CBFA2T3, GLI2, SOX8, GM10394, ZBTB38, CREB3L1, DUXBL, MYB, RUNX1, ETV5, FOXD1, TWIST1, MAF, ZFP423, EGR2, TBX15, IKZF1, MAFB, SOX11, NR4A2, ESR1, SMAD3, HES6, SIX4, ZFP445, PROX1, AHR, MYCN, ASCL1, MEF2D, HEYL, KLF2, TBX18
GOTERM_BP_FAT	GO:0031328	positive regulation of cellular biosynthetic process	2.15e-05	2.35523	UBE3A, PAWR, GLI2, SOX8, TLR8, ZBTB38, GUCY1A3, RUNX1, FOXD1, ETV5, PRL2C2, MAF, BMP2, EGR2, IKZF1, MAFB, SOX11, TNFRSF13C, NR4A2, SMAD3, SIX4, AHR, PPARGC1B, HES1, ASCL1, INHBA, HES5, HIVEP3, EAF2, BMP7, KLF2
GOTERM_BP_FAT	GO:0009891	positive regulation of biosynthetic process	2.56e-05	2.33409	UBE3A, PAWR, GLI2, SOX8, TLR8, ZBTB38, GUCY1A3, RUNX1, FOXD1, ETV5, PRL2C2, MAF, BMP2, EGR2, IKZF1, MAFB, SOX11, TNFRSF13C, NR4A2, SMAD3, SIX4, AHR, PPARGC1B, HES1, ASCL1, INHBA, HES5, HIVEP3, EAF2, BMP7, KLF2
GOTERM_BP_FAT	GO:0010557	positive regulation of macromolecule biosynthetic process	2.62e-05	2.37386	UBE3A, PAWR, GLI2, SOX8, TLR8, ZBTB38, RUNX1, FOXD1, ETV5, PRL2C2, MAF, BMP2, EGR2, IKZF1, MAFB, SOX11, TNFRSF13C, NR4A2, SMAD3, SIX4, AHR, PPARGC1B, HES1, ASCL1, INHBA, HES5, HIVEP3, EAF2, BMP7, KLF2
GOTERM_BP_FAT	GO:0006357	regulation of transcription from RNA polymerase II promoter	2.75e-05	2.24669	UBE3A, PRRX1, GLI2, SOX8, ZBTB38, HEXIM1, RUNX1, FOXD1, PRL2C2, MAF, BMP2, EGR2, IKZF1, MAFB, SOX11, NR4A2, RYBP, SMAD3, SIX4, HES6, AHR, PPARGC1B, HES1, SUZ12, CDKN1C, INHBA, ASCL1, HES5, HIPK1, ID1, HEYL, BMP7, NCOR2
GOTERM_BP_FAT	GO:0043583	ear development	3.6e-05	4.83903	HES1, DFNA5, ATP2B2, KCNQ4, CHD7, HES5, MAFB, PRRX1, DLL1, SIX4, PRRX2, ZIC1
GOTERM_BP_FAT	GO:0010628	positive regulation of gene expression	4.15e-05	2.40629	UBE3A, GLI2, SOX8, ZBTB38, RUNX1, FOXD1, ETV5, PRL2C2, MAF, BMP2, EGR2, IKZF1, MAFB, SOX11, ESR1, NR4A2, SMAD3, SIX4, AHR, PPARGC1B, HES1, ASCL1, INHBA, HES5, HIVEP3, EAF2, BMP7, KLF2
GOTERM_BP_FAT	GO:0045944	positive regulation of transcription from RNA polymerase II promoter	4.69e-05	2.69436	MAF, BMP2, EGR2, IKZF1, MAFB, UBE3A, SOX11, NR4A2, SMAD3, SIX4, GLI2, SOX8, AHR, PPARGC1B, ZBTB38, HES1, INHBA, ASCL1, HES5, RUNX1, BMP7, FOXD1, PRL2C2
GOTERM_BP_FAT	GO:0010604	positive regulation of macromolecule metabolic process	4.7e-05	2.18636	UBE3A, PAWR, GLI2, SOX8, TLR8, ZBTB38, RUNX1, ETV5, FOXD1, PRL2C2, MAF, BMP2, EGR2, IKZF1, MAFB, SOX11, NR4A2, ESR1, TNFRSF13C, SMAD3, IGH-6, SIX4, AHR, PPARGC1B, HES1, INHBA, ASCL1, HES5, DOK7, HIVEP3, EAF2, BMP7, KLF2
GOTERM_BP_FAT	GO:0000904	cell morphogenesis involved in differentiation	4.76e-05	3.36297	COL18A1, BMP2, CDK5R1, EGR2, NR4A2, GLI2, PROX1, CXCL12, SLITRK2, HES1, EPHA4, ATP2B2, DAB2, NDEL1, ID1, BMP7, FOXD1
GOTERM_BP_FAT	GO:0007389	pattern specification process	5e-05	2.9534	IRX3, ARC, EGR2, MAFB, DLL3, SMAD3, ZEB2, DLL1, ZIC1, GLI2, CXCL12, HES1, MIB1, ASCL1, BTG2, HIPK1, ROR2, SP8, BMP7, TBX18
GOTERM_MF_FAT	GO:0005085	guanyl-nucleotide exchange factor activity	5.02e-05	3.97963	RPGR, CYTH1, PREX2, ITSN1, RALGDS, SH2D3C, TIAM2, RASGRF1, TIAM1, RASGRP2, IQSEC1, NET1, BCAR3, ALS2CL
GOTERM_BP_FAT	GO:0045941	positive regulation of transcription	6.9e-05	2.38386	UBE3A, GLI2, SOX8, ZBTB38, RUNX1, FOXD1, ETV5, PRL2C2, MAF, BMP2, EGR2, IKZF1, MAFB, SOX11, NR4A2, SMAD3, SIX4, AHR, PPARGC1B, HES1, ASCL1, INHBA, HES5, HIVEP3, EAF2, BMP7, KLF2
GOTERM_BP_FAT	GO:0043009	chordate embryonic development	7.02e-05	2.4904	PRRX1, ZEB2, PRRX2, GLI2, SOX8, WNT2, DAB2, CHD7, RUNX1, MYB, TWIST1, TBX15, DLL3, SMAD3, DLL1, SIX4, MYH6, HES1, MIB1, NDEL1, ADM, ROR2, WNT9A, TBX18, NCOR2
GOTERM_BP_FAT	GO:0009792	embryonic development ending in birth or egg hatching	8.1e-05	2.46696	PRRX1, ZEB2, PRRX2, GLI2, SOX8, WNT2, DAB2, CHD7, RUNX1, MYB, TWIST1, TBX15, DLL3, SMAD3, DLL1, SIX4, MYH6, HES1, MIB1, NDEL1, ADM, ROR2, WNT9A, TBX18, NCOR2
GOTERM_BP_FAT	GO:0042127	regulation of cell proliferation	8.68e-05	2.26061	PRRX1, PAWR, PRRX2, GLI2, CXADR, H19, WNT2, TGM2, CALCRL, PRL2C2, COL18A1, BMP2, KLF10, ESR1, TNFRSF13C, SMAD3, IGH-6, GAL, PROX1, MYCN, SUZ12, HES1, HIPK1, ADM, FABP4, EAF2, BMP7, TBX18, PLAU
GOTERM_BP_FAT	GO:0045935	positive regulation of nucleobase, nucleoside, nucleotide and nucleic acid metabolic process	8.8e-05	2.30249	UBE3A, GLI2, SOX8, ZBTB38, GUCY1A3, RUNX1, FOXD1, ETV5, PRL2C2, MAF, BMP2, EGR2, IKZF1, MAFB, SOX11, NR4A2, SMAD3, SIX4, AHR, PPARGC1B, HES1, ASCL1, INHBA, HES5, HIVEP3, EAF2, BMP7, KLF2
GOTERM_BP_FAT	GO:0051056	regulation of small GTPase mediated signal transduction	0.000113	3.12698	DAB2IP, TBC1D8, CYTH1, PREX2, RABGAP1L, ITSN1, RALGDS, NDEL1, TIAM2, RASGRF1, TIAM1, TBC1D14, RASGRP2, RAP1GAP2, IQSEC1, ALS2CL, NET1
GOTERM_CC_FAT	GO:0044459	plasma membrane part	0.000122	1.61476	KCNC2, GNA14, GPR85, SLC16A10, H2-D1, ENPEP, ITSN1, CXADR, TMEM178, MMP24, PNN, WNT2, ATP2B2, SHB, KCNQ4, GRIN2C, SNTB2, CHRNA4, SV2B, GPC1, AHNAK, ANKS1B, ARC, COL23A1, H2-L, ESR1, PCDH7, IGSF5, CD34, DOK7, SH3KBP1, ROR2, GNB4, SGCE, HS3ST3B1, CDK5R1, APH1A, KCNA4, GNG11, CLDN11, PXN, ANXA6, MTMR1, SYN2, RASGRP2, 9030425E11RIK, CAMK2D, NUP54, SCN5A, MYO1C, TNFRSF13C, IGH-6, GRIA4, LIN7A, EPHA3, …
GOTERM_BP_FAT	GO:0051173	positive regulation of nitrogen compound metabolic process	0.000146	2.23246	UBE3A, GLI2, SOX8, ZBTB38, GUCY1A3, RUNX1, FOXD1, ETV5, PRL2C2, MAF, BMP2, EGR2, IKZF1, MAFB, SOX11, NR4A2, SMAD3, SIX4, AHR, PPARGC1B, HES1, ASCL1, INHBA, HES5, HIVEP3, EAF2, BMP7, KLF2
GOTERM_BP_FAT	GO:0001501	skeletal system development	0.000163	2.79588	BMP2, TBX15, KLF10, PRRX1, DLL3, MGP, SMAD3, PRRX2, SIX4, ZIC1, GLI2, MMP13, MEF2D, ROR2, WNT9A, RUNX1, BMP7, MN1, PLEKHA1
GOTERM_BP_FAT	GO:0042472	inner ear morphogenesis	0.00018	5.6335	ATP2B2, KCNQ4, CHD7, MAFB, PRRX1, DLL1, SIX4, PRRX2, ZIC1
GOTERM_BP_FAT	GO:0003002	regionalization	0.000186	3.13557	IRX3, ARC, EGR2, MAFB, DLL3, SMAD3, DLL1, ZEB2, GLI2, HES1, MIB1, BTG2, HIPK1, ROR2, SP8, TBX18
SP_PIR_KEYWORDS		guanine-nucleotide releasing factor	0.000192	4.41613	RPGR, TIAM2, CYTH1, RASGRF1, TIAM1, RASGRP2, PREX2, IQSEC1, RALGDS, NET1, BCAR3
GOTERM_BP_FAT	GO:0001763	morphogenesis of a branching structure	0.000192	4.02607	BMP2, PLXNA1, ADM, NPNT, ESR1, TGM2, BMP7, GLI2, FOXD1, CXCL12, PXN, MYCN
GOTERM_BP_FAT	GO:0032989	cellular component morphogenesis	0.000284	2.50913	COL18A1, BMP2, CDK5R1, EGR2, NR4A2, HGF, MYH6, GLI2, PROX1, CXCL12, SLITRK2, HES1, TNNT2, EPHA4, ATP2B2, DAB2, NDEL1, ID1, MYB, BMP7, FOXD1
GOTERM_CC_FAT	GO:0030054	cell junction	0.000291	2.26227	CLDN11, CXADR, ITSN1, PXN, TMEM178, PNN, WNT2, GRIN2C, RASGRP2, SYN2, 9030425E11RIK, CHRNA4, SNTB2, SV2B, SCN5A, AHNAK, ANKS1B, ARC, GRIA4, LIN7A, IGSF5, LASP1, DOK7, SH3KBP1, CHRNB1
GOTERM_BP_FAT	GO:0051252	regulation of RNA metabolic process	0.000321	1.60651	HLF, BACH2, PRRX1, ZEB2, PRRX2, CBFA2T3, GLI2, GM10394, ZBTB38, CREB3L1, DUXBL, PDE8B, MYB, TWIST1, TBX15, EGR2, SOX11, ESR1, HES6, SIX4, PPARGC1B, AHR, MYCN, HES1, SUZ12, ASCL1, INHBA, HES5, HIPK1, ESRP2, TBX18, IRX3, UBE3A, NR3C1, SOX8, ZFP317, HEXIM1, RUNX1, FOXD1, ETV5, PRL2C2, MAF, ZFP52, BMP2, IKZF1, MAFB, RYBP, NR4A2, ELAVL1, SMAD3, ZFP445, RPS6KA5, CDKN1C, MEF2D, ID1, HEYL, BMP7, NCOR2
GOTERM_BP_FAT	GO:0001756	somitogenesis	0.000384	7.16019	MIB1, DLL3, ROR2, SMAD3, ZEB2, DLL1, TBX18
GOTERM_BP_FAT	GO:0045893	positive regulation of transcription, DNA-dependent	0.000399	2.3187	MAF, BMP2, EGR2, IKZF1, MAFB, UBE3A, SOX11, NR4A2, SMAD3, SIX4, GLI2, SOX8, AHR, PPARGC1B, ZBTB38, HES1, INHBA, ASCL1, HES5, RUNX1, BMP7, FOXD1, PRL2C2
GOTERM_BP_FAT	GO:0060284	regulation of cell development	0.000417	3.42892	IRX3, BMP2, DLL1, GLI2, PROX1, HES1, MIB1, ASCL1, HES5, TIAM1, CDON, BMP7, PRL2C2
GOTERM_MF_FAT	GO:0030695	GTPase regulator activity	0.000427	2.43077	DAB2IP, RPGR, TBC1D8, CYTH1, PREX2, RABGAP1L, ITSN1, RGS16, RALGDS, SH2D3C, ARHGAP20, TIAM2, TIAM1, RASGRF1, TBC1D14, RASGRP2, RAP1GAP2, IQSEC1, ALS2CL, BCAR3, NET1
GOTERM_BP_FAT	GO:0042471	ear morphogenesis	0.000433	4.96637	ATP2B2, KCNQ4, CHD7, MAFB, PRRX1, DLL1, SIX4, PRRX2, ZIC1
GOTERM_BP_FAT	GO:0051254	positive regulation of RNA metabolic process	0.000443	2.3021	MAF, BMP2, EGR2, IKZF1, MAFB, UBE3A, SOX11, NR4A2, SMAD3, SIX4, GLI2, SOX8, AHR, PPARGC1B, ZBTB38, HES1, INHBA, ASCL1, HES5, RUNX1, BMP7, FOXD1, PRL2C2
GOTERM_BP_FAT	GO:0008284	positive regulation of cell proliferation	0.00046	2.65806	COL18A1, TNFRSF13C, PRRX1, ESR1, IGH-6, PRRX2, GLI2, PROX1, MYCN, SUZ12, HES1, ADM, HIPK1, TGM2, FABP4, CALCRL, TBX18, PRL2C2
GOTERM_BP_FAT	GO:0006928	cell motion	0.000505	2.39974	CDK5R1, EGR2, PLXNA2, NR4A2, ZEB2, ENPEP, SIX4, GLI2, CXCL12, PXN, WNT2, EPHA4, ASCL1, NDEL1, NAV1, CD34, LRP8, BMP7, FOXD1, PLAU, TWIST1
GOTERM_MF_FAT	GO:0060589	nucleoside-triphosphatase regulator activity	0.000519	2.39103	DAB2IP, RPGR, TBC1D8, CYTH1, PREX2, RABGAP1L, ITSN1, RGS16, RALGDS, SH2D3C, ARHGAP20, TIAM2, TIAM1, RASGRF1, TBC1D14, RASGRP2, RAP1GAP2, IQSEC1, ALS2CL, BCAR3, NET1
GOTERM_BP_FAT	GO:0007242	intracellular signaling cascade	0.000544	1.78753	ADCY8, UBE3A, PREX2, MKNK2, STK17B, NR3C1, FGF12, ITSN1, PXN, TIAM2, TIAM1, PLCH2, RASGRP2, TGM2, GUCY1A3, CALCRL, RAB27B, ERRFI1, NET1, PDK1, MBD4, IGH-6, NPR3, HGF, PPARGC1B, RALGDS, DAPK1, RPS6KA5, SH2D3C, RASSF5, SSTR2, HIPK1, RASGRF1, ARF2, GADD45G, CAR8, ROR2, RASD2, BCAR3
GOTERM_BP_FAT	GO:0048729	tissue morphogenesis	0.000579	2.81938	BMP2, PLXNA1, NPNT, ESR1, SMAD3, ZEB2, NR3C1, GLI2, PROX1, TNNT2, MIB1, ADM, BMP7, TBX18, FOXD1, TWIST1
GOTERM_BP_FAT	GO:0030182	neuron differentiation	0.000581	2.31239	DFNA5, CDK5R1, EGR2, RPGR, NR4A2, DLL1, GLI2, CXCL12, SLITRK2, CDKN1C, HES1, EPHA4, ATP2B2, ASCL1, NDEL1, BTG2, HES5, RASGRF1, LGI4, RUNX1, BMP7, FOXD1
GOTERM_BP_FAT	GO:0048666	neuron development	0.00063	2.58524	CDK5R1, EGR2, RPGR, NR4A2, GLI2, CXCL12, SLITRK2, HES1, CDKN1C, EPHA4, ATP2B2, ASCL1, NDEL1, RASGRF1, LGI4, RUNX1, BMP7, FOXD1
GOTERM_BP_FAT	GO:0006355	regulation of transcription, DNA-dependent	0.000699	1.57447	HLF, BACH2, PRRX1, ZEB2, PRRX2, CBFA2T3, GLI2, GM10394, ZBTB38, CREB3L1, DUXBL, PDE8B, MYB, TWIST1, TBX15, EGR2, SOX11, ESR1, HES6, SIX4, PPARGC1B, AHR, MYCN, HES1, SUZ12, ASCL1, INHBA, HES5, HIPK1, TBX18, IRX3, UBE3A, NR3C1, SOX8, ZFP317, HEXIM1, RUNX1, FOXD1, ETV5, PRL2C2, MAF, ZFP52, BMP2, IKZF1, MAFB, RYBP, NR4A2, SMAD3, ZFP445, RPS6KA5, CDKN1C, MEF2D, ID1, HEYL, BMP7, NCOR2
GOTERM_MF_FAT	GO:0003677	DNA binding	0.000744	1.50158	HLF, BACH2, PRRX1, ZEB2, PRRX2, CBFA2T3, ZIC1, GLI2, GM10394, TLR8, ZBTB38, PNN, CREB3L1, DUXBL, ATOH8, MYB, TWIST1, ZFP423, EGR3, TBX15, EGR2, SOX11, POLR1A, ESR1, ANKRD33B, MBD4, HES6, SIX4, PROX1, MBD1, AHR, MYCN, HES1, ASCL1, HES5, HIPK1, TBX18, IRX3, GM3837, NR3C1, SOX8, ZFP319, HIC2, CHD7, RUNX1, FOXD1, ETV5, ZBP1, GM3579, MAF, IKZF1, MAFB, KLF10, RYBP, NR4A2, SMAD3, SNAI2, ZFP445, DOT1L, M…
GOTERM_BP_FAT	GO:0060429	epithelium development	0.000779	2.63081	COL18A1, BMP2, PLXNA1, NPNT, ESR1, SMAD3, ZEB2, NR3C1, GLI2, PROX1, MIB1, ADM, ID1, BMP7, TBX18, FOXD1, TWIST1
GOTERM_BP_FAT	GO:0002009	morphogenesis of an epithelium	0.000886	3.15143	BMP2, PLXNA1, NPNT, ESR1, ZEB2, NR3C1, GLI2, PROX1, MIB1, ADM, TBX18, FOXD1, TWIST1
GOTERM_BP_FAT	GO:0007507	heart development	0.00091	2.82096	PTPRJ, BMP2, SMAD3, MYH6, CXADR, GLI2, PROX1, TNNT2, MIB1, CHD7, ADM, ID1, HEXIM1, CALCRL, NCOR2
GOTERM_BP_FAT	GO:0000902	cell morphogenesis	0.00117412	2.44301	COL18A1, BMP2, CDK5R1, EGR2, NR4A2, HGF, GLI2, PROX1, CXCL12, SLITRK2, HES1, EPHA4, ATP2B2, DAB2, NDEL1, ID1, BMP7, FOXD1
GOTERM_BP_FAT	GO:0050767	regulation of neurogenesis	0.00120868	3.49486	HES1, MIB1, ASCL1, IRX3, BMP2, HES5, TIAM1, DLL1, BMP7, GLI2, PRL2C2
GOTERM_BP_FAT	GO:0060562	epithelial tube morphogenesis	0.00130915	3.77822	MIB1, BMP2, ADM, NPNT, ESR1, ZEB2, NR3C1, GLI2, FOXD1, TWIST1
GOTERM_BP_FAT	GO:0046578	regulation of Ras protein signal transduction	0.00131034	3.01214	TBC1D8, CYTH1, PREX2, RABGAP1L, ITSN1, NDEL1, TIAM2, RASGRF1, TIAM1, TBC1D14, IQSEC1, NET1, ALS2CL
GOTERM_BP_FAT	GO:0045449	regulation of transcription	0.00131703	1.41238	HLF, BACH2, PRRX1, ZEB2, PRRX2, PAWR, CBFA2T3, GLI2, GM10394, ZBTB38, PNN, CREB3L1, DUXBL, PDE8B, ATOH8, MYB, TWIST1, ZFP423, EGR3, EGR2, TBX15, SOX11, ESR1, SIX4, HES6, PROX1, MBD1, AHR, PPARGC1B, MYCN, SUZ12, HES1, ASCL1, INHBA, EYA2, BTG2, HES5, HIPK1, BRDT, TBX18, IRX3, UBE3A, NR3C1, SOX8, ZFP319, ZFP317, HIC2, CHD7, HEXIM1, RUNX1, ETV5, FOXD1, PRL2C2, ASXL2, MAF, BMP2, ZFP52, IKZF1, MAFB, KL…
GOTERM_BP_FAT	GO:0001764	neuron migration	0.00133558	4.79295	WNT2, ASCL1, CDK5R1, NDEL1, NAV1, NR4A2, CXCL12, TWIST1
GOTERM_BP_FAT	GO:0045596	negative regulation of cell differentiation	0.00137366	2.99559	IRX3, ENPP1, SMAD3, DLL1, GLI2, HES1, MIB1, HES5, WNT9A, BMP7, NCOR2, TWIST1, PRL2C2
GOTERM_CC_FAT	GO:0045202	synapse	0.00140662	2.39985	ANKS1B, ARC, CDK5R1, DLGAP4, GRIA4, ITSN1, LIN7A, EPS8, GRIN2C, SYN2, RASGRP2, DOK7, CAMK2D, SH3KBP1, SNTB2, CHRNA4, SV2B, CHRNB1
SP_PIR_KEYWORDS		repressor	0.00153752	2.19934	MAF, ASXL2, IRX3, ZFP423, BACH2, IKZF1, MAFB, KLF10, RYBP, ZEB2, HES6, SNAI2, CBFA2T3, KDM1B, HES1, SUZ12, HIC2, HES5, HEXIM1, HEYL, NCOR2
GOTERM_BP_FAT	GO:0042325	regulation of phosphorylation	0.00157099	2.45845	BMP2, CCDC88C, ZEB2, IGH-6, HGF, BDKRB2, PXN, CDC25B, CDKN1C, PRKAR2B, HEXIM1, DOK7, GADD45G, FABP4, LRP8, CERK, BMP7
GOTERM_BP_FAT	GO:0008589	regulation of smoothened signaling pathway	0.0016338	9.53143	PRRX1, PRRX2, WNT9A, ZIC1, GLI2
GOTERM_BP_FAT	GO:0048754	branching morphogenesis of a tube	0.00165022	4.05854	BMP2, NPNT, ESR1, BMP7, GLI2, FOXD1, CXCL12, PXN, MYCN
GOTERM_BP_FAT	GO:0007610	behavior	0.0016714	2.17458	EGR2, ADCY8, SNCA, NR4A2, AFF2, ZIC1, GAL, CXCL12, 1190005F20RIK, PRKAR2B, GRM4, EPHA4, ATP2B2, CHD7, EPS8, GRIN2C, TMOD2, CHRNA4, RUNX1, CMTM6, RASD2
SP_PIR_KEYWORDS		transcription regulation	0.00175404	1.50978	HLF, BACH2, ZEB2, PAWR, CBFA2T3, PNN, KDM1B, CREB3L1, ATOH8, MYB, TWIST1, ZFP423, EGR3, TBX15, EGR2, SOX11, ESR1, HES6, SIX4, PROX1, MBD1, PPARGC1B, AHR, HES1, SUZ12, ASCL1, EYA2, HES5, BTG2, HIPK1, BRDT, TBX18, IRX3, NR3C1, SOX8, ZFP319, HIC2, CHD7, HEXIM1, RUNX1, FOXD1, ASXL2, MAF, IKZF1, MAFB, KLF10, RYBP, NR4A2, SMAD3, ZFP445, SNAI2, MEF2D, HEYL, HIVEP3, EAF2, KLF2, NCOR2
GOTERM_BP_FAT	GO:0016477	cell migration	0.00184044	2.62114	CDK5R1, PLXNA2, NR4A2, ZEB2, ENPEP, SIX4, CXCL12, WNT2, ASCL1, NDEL1, NAV1, CD34, LRP8, PLAU, TWIST1
GOTERM_BP_FAT	GO:0001701	in utero embryonic development	0.00184487	2.51315	DLL3, SMAD3, DLL1, MYH6, GLI2, SOX8, WNT2, HES1, MIB1, DAB2, NDEL1, CHD7, ADM, RUNX1, MYB, NCOR2
GOTERM_BP_FAT	GO:0010647	positive regulation of cell communication	0.00188837	2.88464	FGFBP3, UBE3A, NPNT, SNCA, PRRX1, IGH-6, ZEB2, PRRX2, ITSN1, ASCL1, TGM2, TMOD2, WNT9A
GOTERM_BP_FAT	GO:0048469	cell maturation	0.00199939	4.47342	CDKN1C, HES1, REC8, HES5, NR4A2, LGI4, SOX8, CDC25B
SP_PIR_KEYWORDS		differentiation	0.00213909	2.04748	ZFP423, BMP2, NKD1, SOX11, NPNT, DLL3, MGP, HSPA1A, DLL1, HSPA1B, HES6, CBFA2T3, ZIC1, SEMA5B, ASCL1, SHB, MEF2D, NDEL1, HES5, NAV1, GADD45G, ATOH8, BMP7, TWIST1
GOTERM_BP_FAT	GO:0019220	regulation of phosphate metabolic process	0.00231073	2.36861	BMP2, CCDC88C, ZEB2, IGH-6, HGF, BDKRB2, PXN, CDC25B, CDKN1C, PRKAR2B, HEXIM1, DOK7, GADD45G, FABP4, LRP8, CERK, BMP7
GOTERM_BP_FAT	GO:0051174	regulation of phosphorus metabolic process	0.00231073	2.36861	BMP2, CCDC88C, ZEB2, IGH-6, HGF, BDKRB2, PXN, CDC25B, CDKN1C, PRKAR2B, HEXIM1, DOK7, GADD45G, FABP4, LRP8, CERK, BMP7
GOTERM_BP_FAT	GO:0051216	cartilage development	0.00250539	4.30136	MEF2D, BMP2, PRRX1, MGP, ROR2, PRRX2, BMP7, MMP13
SP_PIR_KEYWORDS		dna-binding	0.00266893	1.51665	HLF, BACH2, PRRX1, ZEB2, PRRX2, ZIC1, GM10394, PNN, CREB3L1, DUXBL, ATOH8, MYB, TWIST1, ZFP423, EGR3, TBX15, EGR2, SOX11, ESR1, ANKRD33B, MBD4, SIX4, MBD1, PROX1, AHR, MYCN, HES1, ASCL1, HES5, TBX18, IRX3, NR3C1, SOX8, ZFP319, HIC2, CHD7, RUNX1, FOXD1, ETV5, ZBP1, MAF, IKZF1, MAFB, KLF10, RYBP, NR4A2, ZFP445, SNAI2, MEF2D, HEYL, SP8, KLF2, NCOR2
GOTERM_BP_FAT	GO:0048732	gland development	0.00266948	2.7675	IKZF1, PLXNA1, UBE3A, ESR1, SMAD3, NR3C1, GLI2, AHR, HES1, WNT2, ATP2B2, TGM2, BMP7
SP_PIR_KEYWORDS		duplication	0.00268935	3.41246	ANXA6, PRKAR2B, COL4A2, H2-L, PLXNA1, PLXNA2, KLKB1, H2-D1, IGH-6, MYB, CRYBA1
GOTERM_CC_FAT	GO:0005886	plasma membrane	0.00269591	1.31719	KCNC2, GNA14, MCHR1, GPR85, PLXNA1, SLC16A10, SNCA, LPAR4, H2-D1, ENPEP, ITSN1, CXADR, TMEM178, PNN, MMP24, WNT2, ATP2B2, SHB, KCNQ4, GRIN2C, TIAM1, OSCAR, CHRNA4, SNTB2, SV2B, CALCRL, GPC1, AHNAK, ANKS1B, ARC, DAB2IP, COL23A1, H2-L, GPR19, CMKLR1, ESR1, DLL1, PCDH7, MIB1, GRM4, IGSF5, SSTR2, CD34, DOK7, SH3KBP1, ROR2, GNB4, SGCE, STEAP2, MAP3K12, GRASP, HS3ST3B1, NKD1, CDK5R1, APH1A, ENPP1, KCNA…
GOTERM_BP_FAT	GO:0009967	positive regulation of signal transduction	0.00273007	2.92593	FGFBP3, ASCL1, UBE3A, NPNT, TMOD2, PRRX1, TGM2, ZEB2, IGH-6, PRRX2, WNT9A, ITSN1
GOTERM_BP_FAT	GO:0051960	regulation of nervous system development	0.00283003	3.11703	HES1, MIB1, ASCL1, IRX3, BMP2, HES5, TIAM1, DLL1, BMP7, GLI2, PRL2C2
GOTERM_BP_FAT	GO:0019226	transmission of nerve impulse	0.00297264	2.59795	EGR3, EGR2, SNCA, CLDN11, GRIA4, LIN7A, WNT2, GRM4, GRIN2C, SYN2, TMOD2, LGI4, CHRNA4, SV2B
GOTERM_BP_FAT	GO:0045597	positive regulation of cell differentiation	0.00311967	2.87577	ASCL1, IRX3, BMP2, IKZF1, TIAM1, CDON, KLF10, WNT9A, RUNX1, BMP7, GLI2, PRL2C2
GOTERM_BP_FAT	GO:0001709	cell fate determination	0.00357042	7.76635	HES1, ASCL1, HES5, DLL3, PROX1
GOTERM_BP_FAT	GO:0009952	anterior/posterior pattern formation	0.00359456	3.01517	HES1, MIB1, ARC, BTG2, HIPK1, DLL3, ROR2, SMAD3, ZEB2, DLL1, TBX18
SP_PIR_KEYWORDS		cell junction	0.00361189	2.08926	ANKS1B, ARC, GRIA4, CLDN11, ITSN1, CXADR, PXN, PNN, LIN7A, IGSF5, GRIN2C, 9030425E11RIK, SYN2, RASGRP2, DOK7, SH3KBP1, SNTB2, CHRNA4, SV2B, CHRNB1
GOTERM_BP_FAT	GO:0001503	ossification	0.00375021	3.5608	MEF2D, BMP2, KLF10, MGP, SMAD3, BMP7, GLI2, MN1, MMP13
GOTERM_BP_FAT	GO:0043085	positive regulation of catalytic activity	0.00392353	2.41025	APH1A, NR4A2, IGH-6, ZEB2, HGF, NPR3, PXN, CDC25B, NDEL1, RASGRF1, GADD45G, TGM2, LRP8, CERK, CALCRL
GOTERM_BP_FAT	GO:0007224	smoothened signaling pathway	0.00408863	7.48898	HES1, HES5, HIPK1, CDON, GLI2
GOTERM_BP_FAT	GO:0048667	cell morphogenesis involved in neuron differentiation	0.00420259	2.76516	SLITRK2, HES1, EPHA4, ATP2B2, CDK5R1, EGR2, NDEL1, NR4A2, BMP7, GLI2, FOXD1, CXCL12
GOTERM_BP_FAT	GO:0035023	regulation of Rho protein signal transduction	0.00433938	3.90123	NDEL1, TIAM2, RASGRF1, TIAM1, PREX2, ITSN1, ALS2CL, NET1
GOTERM_BP_FAT	GO:0008015	blood circulation	0.00496044	3.4004	FGFBP3, WNT2, CALCB, CHD7, CAMK2D, NPPC, GUCY1A3, MYH6, NPR3
GOTERM_BP_FAT	GO:0003013	circulatory system process	0.00496044	3.4004	FGFBP3, WNT2, CALCB, CHD7, CAMK2D, NPPC, GUCY1A3, MYH6, NPR3
GOTERM_BP_FAT	GO:0051094	positive regulation of developmental process	0.00519134	2.54765	IRX3, BMP2, IKZF1, KLF10, GLI2, PROX1, ASCL1, TIAM1, CDON, WNT9A, BMP7, RUNX1, PRL2C2
GOTERM_BP_FAT	GO:0060113	inner ear receptor cell differentiation	0.00527264	6.98971	HES1, DFNA5, ATP2B2, HES5, DLL1
GOTERM_BP_FAT	GO:0009912	auditory receptor cell fate commitment	0.00537198	25.163	HES1, HES5, DLL1
GOTERM_BP_FAT	GO:0060120	inner ear receptor cell fate commitment	0.00537198	25.163	HES1, HES5, DLL1
SP_PIR_KEYWORDS		synapse	0.0061292	2.49927	ANKS1B, ARC, GRIA4, ITSN1, LIN7A, GRIN2C, SYN2, DOK7, RASGRP2, SH3KBP1, CHRNA4, SV2B, CHRNB1
GOTERM_BP_FAT	GO:0044093	positive regulation of molecular function	0.00658019	2.19285	APH1A, NR4A2, ZEB2, IGH-6, HGF, NPR3, PXN, CDC25B, NDEL1, HIPK1, RASGRF1, GADD45G, TGM2, LRP8, CERK, CALCRL
GOTERM_BP_FAT	GO:0042981	regulation of apoptosis	0.00670485	1.82011	CDK5R1, SNCA, STK17B, HSPA1A, BDKRB2, NR3C1, HSPA1B, ITSN1, TGM2, TRAF4, DHCR24, COL18A1, KLF10, NR4A2, ESR1, MBD4, HGF, GAL, SNAI2, DAPK1, ASCL1, HIPK1, BTG2, EAF2, BMP7
GOTERM_MF_FAT	GO:0005089	Rho guanyl-nucleotide exchange factor activity	0.00686271	4.11976	TIAM2, RASGRF1, TIAM1, PREX2, ITSN1, ALS2CL, NET1
GOTERM_BP_FAT	GO:0001944	vasculature development	0.00690129	2.34854	COL18A1, PTPRJ, PRRX1, PRRX2, ENPEP, PROX1, CXCL12, WNT2, MIB1, SHB, CHD7, ID1, TGM2, PRL2C2
GOTERM_BP_FAT	GO:0060348	bone development	0.00713158	3.19868	MEF2D, BMP2, KLF10, MGP, SMAD3, BMP7, GLI2, MN1, MMP13
GOTERM_BP_FAT	GO:0043067	regulation of programmed cell death	0.0077444	1.79735	CDK5R1, SNCA, STK17B, HSPA1A, BDKRB2, NR3C1, HSPA1B, ITSN1, TGM2, TRAF4, DHCR24, COL18A1, KLF10, NR4A2, ESR1, MBD4, HGF, GAL, SNAI2, DAPK1, ASCL1, HIPK1, BTG2, EAF2, BMP7
GOTERM_BP_FAT	GO:0048870	cell motility	0.00811412	2.21505	CDK5R1, PLXNA2, NR4A2, ZEB2, ENPEP, SIX4, CXCL12, WNT2, ASCL1, NDEL1, NAV1, CD34, LRP8, PLAU, TWIST1
GOTERM_BP_FAT	GO:0051674	localization of cell	0.00811412	2.21505	CDK5R1, PLXNA2, NR4A2, ZEB2, ENPEP, SIX4, CXCL12, WNT2, ASCL1, NDEL1, NAV1, CD34, LRP8, PLAU, TWIST1
GOTERM_BP_FAT	GO:0001655	urogenital system development	0.00815873	2.87248	IRX3, BMP2, APH1A, UBE3A, NPNT, ESR1, BMP7, GLI2, FOXD1, AHR
GOTERM_BP_FAT	GO:0045665	negative regulation of neuron differentiation	0.00828442	6.16739	HES1, MIB1, IRX3, HES5, DLL1
GOTERM_BP_FAT	GO:0010941	regulation of cell death	0.00828919	1.78778	CDK5R1, SNCA, STK17B, HSPA1A, BDKRB2, NR3C1, HSPA1B, ITSN1, TGM2, TRAF4, DHCR24, COL18A1, KLF10, NR4A2, ESR1, MBD4, HGF, GAL, SNAI2, DAPK1, ASCL1, HIPK1, BTG2, EAF2, BMP7
GOTERM_BP_FAT	GO:0035113	embryonic appendage morphogenesis	0.00832544	3.45883	CHD7, PRRX1, SP8, PRRX2, WNT9A, GLI2, MMP13, TWIST1
GOTERM_BP_FAT	GO:0030326	embryonic limb morphogenesis	0.00832544	3.45883	CHD7, PRRX1, SP8, PRRX2, WNT9A, GLI2, MMP13, TWIST1
GOTERM_BP_FAT	GO:0045165	cell fate commitment	0.00851513	2.85294	HES1, ASCL1, BMP2, HES5, CDON, DLL3, DLL1, GLI2, PROX1, SOX8
SP_PIR_KEYWORDS		Secreted	0.00855578	1.44189	NPNT, ARSI, CXADR, CXCL12, MMP24, NOV, WNT2, TNFRSF11B, APOD, CFH, LGI4, GPC1, LAD1, MGP, CPXM2, SAA4, GAL, MMP13, CCDC134, INHBA, ADM, NPPC, WNT9A, NDP, AI413582, A930038C07RIK, CALCB, C1QTNF6, CRISPLD2, KLKB1, COL27A1, ANGPTL1, PRL2C2, COL18A1, CPA5, FGFBP3, COL4A2, BMP2, EFEMP1, IGH-6, EMILIN1, GM106, EPHA3, NBL1, GDF10, LRP8, METRNL, BMP7, PLAU, GM9706
GOTERM_BP_FAT	GO:0006796	phosphate metabolic process	0.00867605	1.59811	SNCA, MKNK2, STK17B, ADRBK2, ATP5G1, PXN, WNT2, PRKAR2B, MTMR1, CLK4, CAMK2D, PTPRJ, PDK1, PTPN2, PTPN14, PKDCC, IGH-6, HGF, CDKL3, CDC25B, EPHA3, DAPK1, RPS6KA5, EPHA4, EYA2, PLK2, HIPK1, GADD45G, ROR2, GRK5, TNK2, DUSP8, MAP3K12
GOTERM_BP_FAT	GO:0006793	phosphorus metabolic process	0.00867605	1.59811	SNCA, MKNK2, STK17B, ADRBK2, ATP5G1, PXN, WNT2, PRKAR2B, MTMR1, CLK4, CAMK2D, PTPRJ, PDK1, PTPN2, PTPN14, PKDCC, IGH-6, HGF, CDKL3, CDC25B, EPHA3, DAPK1, RPS6KA5, EPHA4, EYA2, PLK2, HIPK1, GADD45G, ROR2, GRK5, TNK2, DUSP8, MAP3K12
SP_PIR_KEYWORDS		neurogenesis	0.00880963	2.84372	ZFP423, SEMA5B, MEF2D, ASCL1, NDEL1, HES5, NAV1, SOX11, ATOH8, ZIC1
GOTERM_BP_FAT	GO:0007219	Notch signaling pathway	0.00898134	4.65981	MIB1, ASCL1, APH1A, HEYL, DLL3, DLL1
GOTERM_BP_FAT	GO:0031214	biomineral formation	0.00918182	5.99118	ATP2B2, BMP2, ENPP1, KLF10, MMP13
GOTERM_BP_FAT	GO:0000122	negative regulation of transcription from RNA polymerase II promoter	0.00933355	2.36016	IKZF1, PRRX1, RYBP, SMAD3, GLI2, SUZ12, HES1, CDKN1C, HIPK1, HES5, HEXIM1, ID1, NCOR2
GOTERM_BP_FAT	GO:0060541	respiratory system development	0.00950646	3.04391	WNT2, HES1, ASCL1, CHD7, ID1, CRISPLD2, MGP, GLI2, MYCN
GOTERM_BP_FAT	GO:0007267	cell-cell signaling	0.009558	2.16922	EGR3, DLGAP4, SNCA, GRIA4, HGF, GLI2, LIN7A, WNT2, GRM4, GRIN2C, SYN2, TMOD2, CHRNA4, SV2B, STXBP3A
GOTERM_BP_FAT	GO:0006350	transcription	0.0100695	1.3727	HLF, BACH2, ZEB2, PAWR, CBFA2T3, PNN, CREB3L1, ATOH8, MYB, TWIST1, ZFP423, EGR3, TBX15, EGR2, SOX11, POLR1A, ESR1, HES6, PROX1, MBD1, PPARGC1B, AHR, HES1, SUZ12, ASCL1, EYA2, HES5, BTG2, HIPK1, BRDT, TBX18, IRX3, NR3C1, SOX8, ZFP319, ZFP317, HIC2, CHD7, HEXIM1, RUNX1, FOXD1, ASXL2, MAF, ZFP52, IKZF1, MAFB, KLF10, RYBP, NR4A2, SMAD3, ZFP445, SNAI2, MEF2D, HEYL, HIVEP3, EAF2, KLF2, NCOR2
GOTERM_BP_FAT	GO:0042490	mechanoreceptor differentiation	0.0101402	5.82476	HES1, DFNA5, ATP2B2, HES5, DLL1
GOTERM_BP_FAT	GO:0009187	cyclic nucleotide metabolic process	0.0101402	5.82476	ATP2B2, ADCY8, NPPC, GUCY1A3, PDE8B
GOTERM_BP_FAT	GO:0007268	synaptic transmission	0.0101775	2.59169	WNT2, GRM4, EGR3, GRIN2C, SNCA, SYN2, TMOD2, CHRNA4, SV2B, GRIA4, LIN7A
GOTERM_BP_FAT	GO:0021700	developmental maturation	0.0102922	3.32184	CDKN1C, HES1, REC8, HES5, NR4A2, LGI4, SOX8, CDC25B
GOTERM_BP_FAT	GO:0045664	regulation of neuron differentiation	0.0108326	3.28928	HES1, MIB1, ASCL1, IRX3, HES5, TIAM1, DLL1, GLI2
GOTERM_BP_FAT	GO:0045880	positive regulation of smoothened signaling pathway	0.010931	17.9735	PRRX1, PRRX2, WNT9A
GOTERM_BP_FAT	GO:0043523	regulation of neuron apoptosis	0.0118738	3.6696	ASCL1, CDK5R1, SNCA, ESR1, NR4A2, NR3C1, ITSN1
SP_PIR_KEYWORDS		Transcription	0.0119366	1.36576	HLF, BACH2, ZEB2, PAWR, CBFA2T3, PNN, KDM1B, CREB3L1, ATOH8, MYB, TWIST1, ZFP423, EGR3, TBX15, EGR2, SOX11, POLR1A, ESR1, HES6, PROX1, MBD1, PPARGC1B, AHR, HES1, SUZ12, ASCL1, EYA2, BTG2, HES5, HIPK1, BRDT, TBX18, IRX3, NR3C1, SOX8, ZFP319, ZFP317, HIC2, CHD7, HEXIM1, RUNX1, FOXD1, ASXL2, MAF, ZFP52, IKZF1, MAFB, KLF10, RYBP, NR4A2, SMAD3, ZFP445, SNAI2, MEF2D, HEYL, HIVEP3, EAF2, KLF2, NCOR2
GOTERM_BP_FAT	GO:0048705	skeletal system morphogenesis	0.0124259	2.90342	MEF2D, TBX15, PRRX1, ROR2, SMAD3, SIX4, PRRX2, WNT9A, PLEKHA1
GOTERM_BP_FAT	GO:0009719	response to endogenous stimulus	0.012637	2.50718	WNT2, EGR2, PTPN2, ESR1, NR4A2, MGP, FABP4, STXBP3A, STEAP2, GAL, MMP13
GOTERM_BP_FAT	GO:0009123	nucleoside monophosphate metabolic process	0.0129213	4.26491	ATP2B2, ADCY8, DHODH, NPPC, GUCY1A3, PDE8B
GOTERM_BP_FAT	GO:0001568	blood vessel development	0.0139552	2.23442	PTPRJ, COL18A1, PRRX1, PRRX2, ENPEP, PROX1, CXCL12, WNT2, MIB1, SHB, CHD7, TGM2, PRL2C2
GOTERM_CC_FAT	GO:0031012	extracellular matrix	0.0140444	2.06459	COL18A1, COL4A2, LAD1, NPNT, MMP13, MMP24, EMILIN1, WNT2, A930038C07RIK, TNFRSF11B, CRISPLD2, COL27A1, TGM2, WNT9A, GPC1
GOTERM_MF_FAT	GO:0043565	sequence-specific DNA binding	0.0141463	1.72856	MAF, HLF, IRX3, BACH2, IKZF1, MAFB, SOX11, NR4A2, PRRX1, ESR1, ZEB2, SIX4, NR3C1, PRRX2, GLI2, PROX1, GM10394, ASCL1, MEF2D, CREB3L1, DUXBL, FOXD1, ETV5, NCOR2
SP_PIR_KEYWORDS		phosphoprotein	0.0142289	1.14848	PLXNA1, PLXNA2, DBF4, SNCA, DDX26B, ENPEP, ITSN1, PNN, KDM1B, ATP2B2, SHB, PRKAR2B, DAB2, ST3GAL5, TIAM2, TIAM1, PVALB, UBXN2B, CLK4, BCL7A, NET1, PTPRJ, DAB2IP, H2-L, TMEM201, LAD1, ANKS1, MGP, SIX4, GSE1, PROX1, PPARGC1B, TACC2, SLITRK2, TNNT2, SUZ12, REC8, NDEL1, NAV1, 1110067D22RIK, RASGRF1, CD34, ROR2, AW555464, FILIP1L, ENPP1, GM3837, KCNA4, HMGCS1, STK17B, NEDD9, RABGAP1L, BDKRB2, TMCC3, P…
GOTERM_MF_FAT	GO:0005088	Ras guanyl-nucleotide exchange factor activity	0.014286	3.52413	TIAM2, RASGRF1, TIAM1, PREX2, ITSN1, ALS2CL, NET1
SP_PIR_KEYWORDS		notch signaling pathway	0.0145866	5.24994	MIB1, APH1A, HEYL, DLL3, DLL1
GOTERM_BP_FAT	GO:0042491	auditory receptor cell differentiation	0.0146621	7.62514	HES1, ATP2B2, HES5, DLL1
GOTERM_BP_FAT	GO:0008283	cell proliferation	0.0151569	2.20728	ESR1, ZEB2, ENPEP, HGF, GLI2, CXCL12, TACC2, SHB, ASCL1, PRKAR2B, NDEL1, RASGRF1, NCOR2
GOTERM_BP_FAT	GO:0043065	positive regulation of apoptosis	0.0156686	2.19838	COL18A1, CDK5R1, KLF10, STK17B, MBD4, NR3C1, GAL, DAPK1, ASCL1, HIPK1, TGM2, EAF2, BMP7
GOTERM_BP_FAT	GO:0008344	adult locomotory behavior	0.0157726	4.05854	EPHA4, CHD7, EPS8, SNCA, NR4A2, 1190005F20RIK
GOTERM_BP_FAT	GO:0007409	axonogenesis	0.01597	2.5729	SLITRK2, EPHA4, CDK5R1, EGR2, NDEL1, NR4A2, BMP7, GLI2, FOXD1, CXCL12
SP_PIR_KEYWORDS		cytoskeleton	0.0161462	1.68574	FAM110A, ARC, ANKRA2, MICAL2, PTPN14, NEDD9, PXN, TACC2, CDC25B, CORO2B, NDEL1, NAV1, LASP1, CEP68, AIF1L, TMOD2, SH3KBP1, SNTB2, AW555464, SGCE, PDE4DIP, TSGA14, AFAP1, FHOD1
GOTERM_BP_FAT	GO:0043068	positive regulation of programmed cell death	0.0165929	2.18079	COL18A1, CDK5R1, KLF10, STK17B, MBD4, NR3C1, GAL, DAPK1, ASCL1, HIPK1, TGM2, EAF2, BMP7
GOTERM_BP_FAT	GO:0009725	response to hormone stimulus	0.0171606	2.54171	WNT2, EGR2, PTPN2, ESR1, MGP, FABP4, STXBP3A, STEAP2, GAL, MMP13
GOTERM_BP_FAT	GO:0016202	regulation of striated muscle tissue development	0.0172502	4.99265	CDON, SMAD3, CXADR, PRL2C2, TWIST1
GOTERM_BP_FAT	GO:0010942	positive regulation of cell death	0.0175484	2.16348	COL18A1, CDK5R1, KLF10, STK17B, MBD4, NR3C1, GAL, DAPK1, ASCL1, HIPK1, TGM2, EAF2, BMP7
GOTERM_BP_FAT	GO:0048704	embryonic skeletal system morphogenesis	0.0178898	3.93171	TBX15, PRRX1, SMAD3, SIX4, PRRX2, WNT9A
GOTERM_BP_FAT	GO:0070306	lens fiber cell differentiation	0.0181594	13.9794	MAF, SMAD3, PROX1
GOTERM_BP_FAT	GO:0030323	respiratory tube development	0.0182067	2.96908	WNT2, HES1, ID1, CRISPLD2, MGP, GLI2, TRAF4, MYCN
SP_PIR_KEYWORDS		ubl conjugation	0.0182104	1.71926	MAF, IKZF1, MAFB, KLF10, SNCA, ESR1, DLL3, ZEB2, DLL1, NR3C1, MYH6, CBFA2T3, MBD1, MIB1, MEF2D, DIO2, ID1, RASGRF1, SH3KBP1, AW555464, MYB, SCN5A
GOTERM_MF_FAT	GO:0005083	small GTPase regulator activity	0.0182471	2.24858	TBC1D8, TIAM2, CYTH1, RASGRF1, TIAM1, TBC1D14, PREX2, RABGAP1L, ITSN1, IQSEC1, ALS2CL, NET1
GOTERM_BP_FAT	GO:0048701	embryonic cranial skeleton morphogenesis	0.0186108	6.98971	TBX15, PRRX1, SMAD3, PRRX2
GOTERM_BP_FAT	GO:0048634	regulation of muscle development	0.0186731	4.87654	CDON, SMAD3, CXADR, PRL2C2, TWIST1
GOTERM_BP_FAT	GO:0001889	liver development	0.0186731	4.87654	HES1, SMAD3, HGF, RUNX1, PROX1
GOTERM_CC_FAT	GO:0019717	synaptosome	0.0190765	3.86642	EPS8, SNCA, RASGRP2, SH3KBP1, ITSN1, LIN7A
GOTERM_MF_FAT	GO:0008083	growth factor activity	0.0197695	2.6672	NOV, INHBA, BMP2, GDF10, HGF, FGF12, BMP7, CXCL12, PRL2C2
GOTERM_BP_FAT	GO:0035108	limb morphogenesis	0.0198526	2.91744	CHD7, PRRX1, SP8, PRRX2, WNT9A, GLI2, MMP13, TWIST1
GOTERM_BP_FAT	GO:0035107	appendage morphogenesis	0.0198526	2.91744	CHD7, PRRX1, SP8, PRRX2, WNT9A, GLI2, MMP13, TWIST1
GOTERM_CC_FAT	GO:0005576	extracellular region	0.0204989	1.34174	NPNT, ARSI, CXADR, CXCL12, MMP24, WNT2, NOV, TNFRSF11B, APOD, CFH, LGI4, GPC1, LAD1, CPXM2, MGP, SAA4, GAL, MMP13, CCDC134, INHBA, ADM, NPPC, WNT9A, ENPP1, NDP, AI413582, A930038C07RIK, CALCB, C1QTNF6, CRISPLD2, KLKB1, COL27A1, TGM2, ANGPTL1, PRL2C2, FGFBP3, COL18A1, CPA5, COL4A2, BMP2, EFEMP1, IGH-6, EMILIN1, GM106, EPHA3, NBL1, GDF10, LRP8, METRNL, BMP7, PLAU, GM9706, CMTM6
GOTERM_BP_FAT	GO:0060688	regulation of morphogenesis of a branching structure	0.0207843	6.71012	ESR1, HGF, BMP7, ETV5
GOTERM_BP_FAT	GO:0030902	hindbrain development	0.0214042	3.75567	HES1, ATP2B2, EGR2, MAFB, PLXNA2, GLI2
GOTERM_BP_FAT	GO:0045446	endothelial cell differentiation	0.0223466	12.5815	COL18A1, ID1, PROX1
GOTERM_BP_FAT	GO:0030534	adult behavior	0.0233763	3.15664	EPHA4, CHD7, EPS8, SNCA, NR4A2, CHRNA4, 1190005F20RIK
GOTERM_BP_FAT	GO:0048736	appendage development	0.0234509	2.81938	CHD7, PRRX1, SP8, PRRX2, WNT9A, GLI2, MMP13, TWIST1
GOTERM_BP_FAT	GO:0060173	limb development	0.0234509	2.81938	CHD7, PRRX1, SP8, PRRX2, WNT9A, GLI2, MMP13, TWIST1
GOTERM_CC_FAT	GO:0005626	insoluble fraction	0.0235933	1.69156	CDK5R1, PLXNA1, ANKRA2, CCDC88C, SNCA, NPR3, ITSN1, GLI2, LIN7A, WNT2, ATP2B2, SSTR2, DGAT2, TIAM2, EPS8, RASGRP2, SH3KBP1, CHRNA4, CYP2R1, CERK, STEAP2
SP_PIR_KEYWORDS		lipid-binding	0.0237502	3.14996	APOD, ESR1, LPAR4, FABP4, ATP5G1, NR3C1, PLEKHA1
SP_PIR_KEYWORDS		kinase	0.0245818	1.56384	CDK5R1, STK17B, MKNK2, ADRBK2, AKAP9, CLK4, CAMK2D, CERK, PDK1, MPP3, PFKP, PKDCC, CDKL3, EPHA3, DAPK1, CDKN1C, RPS6KA5, EPHA4, PLK2, HIPK1, SH3KBP1, ROR2, GRK5, TNK2, PIP4K2A, MAP3K12, PLAU
GOTERM_CC_FAT	GO:0044421	extracellular region part	0.0246914	1.53858	ENPP1, NPNT, CXCL12, MMP24, WNT2, A930038C07RIK, TNFRSF11B, CRISPLD2, COL27A1, TGM2, ANGPTL1, GPC1, PRL2C2, COL18A1, BMP2, COL4A2, LAD1, SAA4, MGP, CPXM2, IGH-6, MMP13, EMILIN1, GDF10, LRP8, WNT9A, BMP7, CMTM6
GOTERM_BP_FAT	GO:0048812	neuron projection morphogenesis	0.0248926	2.38286	SLITRK2, EPHA4, CDK5R1, EGR2, NDEL1, NR4A2, BMP7, GLI2, FOXD1, CXCL12
GOTERM_CC_FAT	GO:0005887	integral to plasma membrane	0.0250074	1.682	KCNC2, GPR85, APH1A, KCNA4, GRIA4, CLDN11, PCDH7, EPHA3, EPHA4, KCNQ4, EPS8, GRIN2C, CDON, CHRNA4, ROR2, SYT13, SGCE, CHRNB1, KCTD14, SCN5A, HS3ST3B1
GOTERM_BP_FAT	GO:0048663	neuron fate commitment	0.0250794	4.46152	HES1, ASCL1, HES5, DLL1, GLI2
GOTERM_BP_FAT	GO:0048167	regulation of synaptic plasticity	0.0268633	4.36857	ATP2B2, EGR2, GRIN2C, RASGRF1, SNCA
GOTERM_BP_FAT	GO:0007379	segment specification	0.0268891	11.4377	MAFB, DLL1, GLI2
GOTERM_BP_FAT	GO:0007626	locomotory behavior	0.0279015	2.10569	EPHA4, ATP2B2, CHD7, EPS8, GRIN2C, SNCA, NR4A2, CHRNA4, CXCL12, 1190005F20RIK, CMTM6, RASD2
GOTERM_BP_FAT	GO:0045860	positive regulation of protein kinase activity	0.0285505	2.70569	GADD45G, LRP8, ZEB2, IGH-6, HGF, CERK, PXN, CDC25B
GOTERM_MF_FAT	GO:0005509	calcium ion binding	0.0287173	1.49236	CDK5R1, NKD1, NPNT, ARSI, TKTL1, ENPEP, ITSN1, MMP24, ANXA6, EFHD2, ATP2B2, NPTX1, PVALB, GRIN2C, PLCH2, RASGRP2, AIF1L, TGM2, SNTB2, CERK, NCALD, EFEMP1, MGP, DLL1, PCDH7, MMP13, IGSF5, LRP8, SGCE, RHBDL3
GOTERM_BP_FAT	GO:0007411	axon guidance	0.0292975	2.99559	EPHA4, CDK5R1, EGR2, BMP7, GLI2, FOXD1, CXCL12
GOTERM_BP_FAT	GO:0007167	enzyme linked receptor protein signaling pathway	0.0303224	1.99706	BMP2, PTPN2, SMAD3, HGF, EPHA3, EPHA4, TIAM1, ID1, DOK7, ROR2, ANGPTL1, BMP7, PLEKHA1
GOTERM_CC_FAT	GO:0031410	cytoplasmic vesicle	0.0303985	1.67443	ARC, YWHAZ, DLL1, ENPEP, ITSN1, GAL, WIPI1, WHAMM, WNT2, ANXA6, MIB1, DAB2, NPTX1, SYN2, SH3KBP1, SNTB2, SYT13, SV2B, STEAP2, ALS2CL
GOTERM_BP_FAT	GO:0003018	vascular process in circulatory system	0.0306538	4.19383	FGFBP3, WNT2, CALCB, NPPC, GUCY1A3
GOTERM_CC_FAT	GO:0030427	site of polarized growth	0.031194	4.16967	CDK5R1, TIAM2, RASGRF1, TNK2, MAP3K12
GOTERM_CC_FAT	GO:0030426	growth cone	0.031194	4.16967	CDK5R1, TIAM2, RASGRF1, TNK2, MAP3K12
GOTERM_BP_FAT	GO:0003007	heart morphogenesis	0.0312687	3.4004	TNNT2, MIB1, CHD7, SMAD3, PROX1, NCOR2
GOTERM_CC_FAT	GO:0043296	apical junction complex	0.0313016	2.94767	IGSF5, 9030425E11RIK, CLDN11, CXADR, TMEM178, LIN7A, PNN
GOTERM_CC_FAT	GO:0005624	membrane fraction	0.0313967	1.66787	CDK5R1, PLXNA1, ANKRA2, SNCA, NPR3, ITSN1, GLI2, LIN7A, WNT2, ATP2B2, SSTR2, DGAT2, TIAM2, EPS8, RASGRP2, SH3KBP1, CHRNA4, CYP2R1, CERK, STEAP2
GOTERM_BP_FAT	GO:0006468	protein amino acid phosphorylation	0.032241	1.57269	PDK1, MKNK2, STK17B, ADRBK2, IGH-6, PKDCC, HGF, CDKL3, PXN, DAPK1, EPHA3, WNT2, RPS6KA5, PRKAR2B, EPHA4, PLK2, HIPK1, CLK4, GADD45G, CAMK2D, ROR2, GRK5, TNK2, MAP3K12
GOTERM_CC_FAT	GO:0070160	occluding junction	0.032725	3.35768	IGSF5, 9030425E11RIK, CLDN11, CXADR, TMEM178, LIN7A
GOTERM_CC_FAT	GO:0005923	tight junction	0.032725	3.35768	IGSF5, 9030425E11RIK, CLDN11, CXADR, TMEM178, LIN7A
GOTERM_BP_FAT	GO:0043086	negative regulation of catalytic activity	0.0332842	2.90661	SSTR2, HEXIM1, GADD45G, FABP4, HSPA1A, HSPA1B, NPR3, DHCR24
GOTERM_MF_FAT	GO:0030247	polysaccharide binding	0.0336696	2.61164	FGFBP3, A930038C07RIK, ENPP1, CRISPLD2, CFH, FGF12, BMP7, GM106
GOTERM_MF_FAT	GO:0001871	pattern binding	0.0336696	2.61164	FGFBP3, A930038C07RIK, ENPP1, CRISPLD2, CFH, FGF12, BMP7, GM106
GOTERM_MF_FAT	GO:0004725	protein tyrosine phosphatase activity	0.0337699	2.89607	PTPRJ, MTMR1, EYA2, PTPN2, PTPN14, DUSP8, CDC25B
GOTERM_BP_FAT	GO:0045859	regulation of protein kinase activity	0.0338154	2.25475	HEXIM1, GADD45G, FABP4, LRP8, ZEB2, IGH-6, HGF, CERK, PXN, CDC25B
GOTERM_MF_FAT	GO:0005201	extracellular matrix structural constituent	0.0339498	5.57149	COL18A1, COL4A2, COL27A1, EMILIN1
GOTERM_CC_FAT	GO:0016327	apicolateral plasma membrane	0.0339957	2.89043	IGSF5, 9030425E11RIK, CLDN11, CXADR, TMEM178, LIN7A, PNN
SP_PIR_KEYWORDS		signal	0.0353987	1.21332	MPZL2, PLXNA1, CADM2, PLXNA2, NPNT, ARSI, H2-D1, CXADR, LRRC15, CXCL12, TMEM178, TLR8, MMP24, WNT2, NOV, TNFRSF11B, APOD, GRIN2C, OSCAR, CFH, CHRNA4, LGI4, CALCRL, CTBS, GPC1, 1810041L15RIK, DHCR24, PTPRJ, RPGR, H2-L, DLL3, 9330182L06RIK, SAA4, CPXM2, MGP, DLL1, GAL, MMP13, CCDC134, SLITRK2, IGSF5, INHBA, GRM4, ADM, CD34, F3, D930015E06RIK, NPPC, ROR2, WNT9A, NDP, FAM19A2, AI413582, A930038C07RIK…
GOTERM_CC_FAT	GO:0031226	intrinsic to plasma membrane	0.0355585	1.61801	KCNC2, GPR85, APH1A, KCNA4, GRIA4, CLDN11, PCDH7, EPHA3, EPHA4, KCNQ4, EPS8, GRIN2C, CDON, CHRNA4, ROR2, SYT13, SGCE, CHRNB1, KCTD14, SCN5A, HS3ST3B1
GOTERM_BP_FAT	GO:0033674	positive regulation of kinase activity	0.0356014	2.58082	GADD45G, LRP8, ZEB2, IGH-6, HGF, CERK, PXN, CDC25B
GOTERM_BP_FAT	GO:0031175	neuron projection development	0.0358264	2.11615	SLITRK2, EPHA4, CDK5R1, EGR2, NDEL1, RASGRF1, NR4A2, BMP7, GLI2, FOXD1, CXCL12
SP_PIR_KEYWORDS		growth factor	0.0359622	2.5795	NOV, INHBA, BMP2, GDF10, HGF, FGF12, BMP7, CXCL12
GOTERM_BP_FAT	GO:0016310	phosphorylation	0.0362155	1.51866	SNCA, STK17B, MKNK2, ADRBK2, ATP5G1, PXN, WNT2, PRKAR2B, CLK4, CAMK2D, PDK1, PKDCC, IGH-6, HGF, CDKL3, EPHA3, DAPK1, RPS6KA5, EPHA4, HIPK1, PLK2, GADD45G, ROR2, GRK5, TNK2, MAP3K12
GOTERM_CC_FAT	GO:0031982	vesicle	0.0367843	1.63894	ARC, YWHAZ, DLL1, ENPEP, ITSN1, GAL, WIPI1, WHAMM, WNT2, ANXA6, MIB1, DAB2, NPTX1, SYN2, SH3KBP1, SNTB2, SYT13, SV2B, STEAP2, ALS2CL
GOTERM_MF_FAT	GO:0008047	enzyme activator activity	0.0368486	2.01379	DAB2IP, CDK5R1, ARHGAP20, TBC1D8, TIAM2, TBC1D14, PREX2, RABGAP1L, RAP1GAP2, ITSN1, RGS16, ALS2CL
GOTERM_BP_FAT	GO:0030278	regulation of ossification	0.036902	3.95644	BMP2, EGR2, ENPP1, MGP, SMAD3
GOTERM_BP_FAT	GO:0042551	neuron maturation	0.0369639	9.67806	CDKN1C, NR4A2, LGI4
GOTERM_BP_FAT	GO:0021846	cell proliferation in forebrain	0.0369639	9.67806	ZEB2, NCOR2, TACC2
GOTERM_BP_FAT	GO:0002763	positive regulation of myeloid leukocyte differentiation	0.0369639	9.67806	IKZF1, KLF10, RUNX1
GOTERM_MF_FAT	GO:0008289	lipid binding	0.0369724	1.81679	MYO1C, SNCA, ESR1, LPAR4, KIF16B, NR3C1, ATP5G1, ANXA6, RASSF5, APOD, PLEKHA8, TIAM1, RASGRP2, FABP4, PLEKHA1
GOTERM_BP_FAT	GO:0016331	morphogenesis of embryonic epithelium	0.0380002	3.22602	MIB1, ADM, ZEB2, GLI2, TBX18, TWIST1
GOTERM_BP_FAT	GO:0055002	striated muscle cell development	0.0391357	3.88317	TNNT2, DOK7, MYH6, CXADR, PROX1
GOTERM_CC_FAT	GO:0030424	axon	0.0398233	2.78238	CDK5R1, NDEL1, PVALB, ESR1, KLHL24, TNK2, MAP3K12
GOTERM_BP_FAT	GO:0043549	regulation of kinase activity	0.0401193	2.18428	HEXIM1, GADD45G, FABP4, LRP8, ZEB2, IGH-6, HGF, CERK, PXN, CDC25B
SP_PIR_KEYWORDS		calmodulin-binding	0.040122	2.78298	ATP2B2, MYO1C, MYO1B, CAMK2D, SNTB2, MYH6, DAPK1
SP_PIR_KEYWORDS		cytoplasm	0.0404242	1.20321	FAM110A, SNCA, HLCS, NT5C3L, PAWR, WHAMM, SHB, TIAM2, UBXN2B, AIF1L, SNTB2, GUCY1A3, KLHL24, ERRFI1, NET1, ALS2CL, ANKS1B, ARC, DAB2IP, EXOSC9, ANKRA2, ANKS1, MICAL2, MYH6, SIX4, CDKL3, AHR, TACC2, SH2D3C, RAB11FIP5, MIB1, EYA2, NDEL1, NAV1, HIPK1, SH3KBP1, AW555464, RBM38, SGCE, PDE4DIP, FILIP1L, FHOD1, MAP3K12, GRASP, NKD1, YWHAZ, CDK5R1, UBE3A, SERPINB1A, HMGCS1, NEDD9, FAM19A2, HSPA1A, TKTL1,…
GOTERM_CC_FAT	GO:0000267	cell fraction	0.0408975	1.56992	CDK5R1, PLXNA1, ANKRA2, CCDC88C, SNCA, NPR3, ITSN1, GLI2, LIN7A, WNT2, ATP2B2, SSTR2, DGAT2, TIAM2, EPS8, ID1, RASGRP2, SH3KBP1, CHRNA4, CYP2R1, CERK, STEAP2
GOTERM_MF_FAT	GO:0005096	GTPase activator activity	0.0409891	2.17636	DAB2IP, ARHGAP20, TBC1D8, TIAM2, TBC1D14, PREX2, RABGAP1L, RAP1GAP2, RGS16, ALS2CL
GOTERM_MF_FAT	GO:0019904	protein domain specific binding	0.0409891	2.17636	ATP2B2, IGSF5, YWHAZ, CCDC88C, TGM2, SH3KBP1, AFAP1, PXN, PPARGC1B, TACC2
GOTERM_BP_FAT	GO:0040007	growth	0.0410993	2.17297	INHBA, BMP2, NDEL1, ADM, UBE3A, ESR1, SMAD3, BMP7, GLI2, PLEKHA1
GOTERM_CC_FAT	GO:0008328	ionotropic glutamate receptor complex	0.0413616	9.1137	EPS8, GRIN2C, GRIA4
GOTERM_BP_FAT	GO:0001822	kidney development	0.0422734	2.74363	IRX3, BMP2, APH1A, NPNT, BMP7, GLI2, FOXD1
GOTERM_BP_FAT	GO:0051347	positive regulation of transferase activity	0.0422901	2.48523	GADD45G, LRP8, ZEB2, IGH-6, HGF, CERK, PXN, CDC25B
GOTERM_BP_FAT	GO:0030282	bone mineralization	0.04246	8.98677	BMP2, KLF10, MMP13
GOTERM_BP_FAT	GO:0048844	artery morphogenesis	0.04246	8.98677	PRRX1, PRRX2, PROX1
GOTERM_BP_FAT	GO:0043627	response to estrogen stimulus	0.0429409	5.08343	WNT2, ESR1, GAL, MMP13
GOTERM_BP_FAT	GO:0021954	central nervous system neuron development	0.0429409	5.08343	ASCL1, NDEL1, NR4A2, GLI2
SP_PIR_KEYWORDS		Chondrogenesis	0.0444195	8.7749	BMP2, MGP, BMP7
GOTERM_BP_FAT	GO:0051336	regulation of hydrolase activity	0.0448073	2.13971	NDEL1, TBC1D8, RASGRF1, TBC1D14, TGM2, RABGAP1L, HSPA1A, HSPA1B, MYH6, NPR3, DHCR24
GOTERM_CC_FAT	GO:0043235	receptor complex	0.0451695	3.0745	EPS8, GRIN2C, CHRNA4, IGH-6, GRIA4, CHRNB1
SP_PIR_KEYWORDS		Synaptosome	0.045696	4.96358	RASGRP2, SH3KBP1, ITSN1, LIN7A
GOTERM_BP_FAT	GO:0001886	endothelial cell morphogenesis	0.0469786	41.9383	COL18A1, ID1
GOTERM_BP_FAT	GO:0030854	positive regulation of granulocyte differentiation	0.0469786	41.9383	IKZF1, RUNX1
GOTERM_BP_FAT	GO:0045632	negative regulation of mechanoreceptor differentiation	0.0469786	41.9383	HES1, DLL1
GOTERM_BP_FAT	GO:0045608	negative regulation of auditory receptor cell differentiation	0.0469786	41.9383	HES1, DLL1
GOTERM_CC_FAT	GO:0005578	proteinaceous extracellular matrix	0.0473746	1.86161	COL18A1, COL4A2, LAD1, NPNT, MMP13, MMP24, EMILIN1, WNT2, TNFRSF11B, COL27A1, TGM2, WNT9A, GPC1
GOTERM_BP_FAT	GO:0048514	blood vessel morphogenesis	0.0474208	2.11809	COL18A1, PTPRJ, SHB, PRRX1, TGM2, ENPEP, PRRX2, PROX1, CXCL12, PRL2C2
GOTERM_BP_FAT	GO:0021915	neural tube development	0.0475728	3.03168	HES1, MIB1, ADM, ZEB2, GLI2, TWIST1
GOTERM_BP_FAT	GO:0048706	embryonic skeletal system development	0.0475728	3.03168	TBX15, PRRX1, SMAD3, SIX4, PRRX2, WNT9A
GOTERM_MF_FAT	GO:0008201	heparin binding	0.0481649	3.02069	FGFBP3, A930038C07RIK, CRISPLD2, CFH, FGF12, BMP7
GOTERM_BP_FAT	GO:0021955	central nervous system neuron axonogenesis	0.048239	8.38765	NDEL1, NR4A2, GLI2
GOTERM_BP_FAT	GO:0051338	regulation of transferase activity	0.0484673	2.10745	HEXIM1, GADD45G, FABP4, LRP8, ZEB2, IGH-6, HGF, CERK, PXN, CDC25B
GOTERM_BP_FAT	GO:0001656	metanephros development	0.0488265	3.61537	IRX3, BMP2, APH1A, NPNT, FOXD1
GOTERM_CC_FAT	GO:0005856	cytoskeleton	0.0489367	1.36462	FAM110A, SNCA, STK17B, NEDD9, AKAP9, PXN, CORO2B, GRIN2C, SNTB2, AFAP1, KIF21B, ANKS1B, ARC, MYO1C, ANKRA2, MYO1B, MICAL2, PTPN14, KIF16B, MYH6, TACC2, CDC25B, TNNT2, RASSF5, NDEL1, NAV1, EPS8, LASP1, CEP68, TMOD2, SH3KBP1, AW555464, SGCE, PDE4DIP, TSGA14, FHOD1
GOTERM_BP_FAT	GO:0030324	lung development	0.0490392	2.64476	WNT2, HES1, ID1, CRISPLD2, MGP, GLI2, MYCN
GOTERM_BP_FAT	GO:0022612	gland morphogenesis	0.0496436	2.99559	PLXNA1, ESR1, TGM2, NR3C1, BMP7, GLI2
GOTERM_CC_FAT	GO:0042995	cell projection	0.0496766	1.55329	MCHR1, ANKS1B, ARC, CDK5R1, RPGR, MYO1C, ESR1, ENPEP, ITSN1, GLI2, PXN, WNT2, ATP2B2, NDEL1, TIAM2, PVALB, RASGRF1, RASGRP2, KLHL24, TNK2, MAP3K12
GOTERM_BP_FAT	GO:0009880	embryonic pattern specification	0.049774	4.79295	SMAD3, DLL1, BMP7, GLI2
