# Supplementary material for: Transcriptional Mechanisms of Proneural Factors and REST in Regulating Neuronal Reprogramming of Astrocytes
Source: Cell Stem Cell. 2015 Jul 2;17(1):74–88. doi: 10.1016/j.stem.2015.05.014 (PMC4509553; doi:10.1016/j.stem.2015.05.014)
Supplement: Table S6. Overview of Probesets Regulated by Neurog2ERT2 and Ascl1ERT2 after 24 of OHT Treatment — Pan-neuronal genes are indicated in red, genes associated with neurons with some regional differences are indicated in orange, or genes not directly associated with neuronal expression are indicated in black. [file mmc6.xlsx]

## Sheet: Sheet1
		Table S6
		Overview of probesets commonly regulated by Neurog2ERT2 and Ascl1ERT2 after 24 hours of OHT treatment
		related to Figure 1
Probeset	Symbol or ID	Gene Title	Neurog2ERT2_24h vs Ctrl	Ascl1ERT2_24h vs Ctrl
1433988_s_at	C230098O21Rik	RIKEN cDNA C230098O21 gene	4.31	4.39
1421399_at	Insm1	insulinoma-associated 1	3.02	5.14
1460668_at	Gal	galanin	2.55	34.82
1423619_at	Rasd1	RAS, dexamethasone-induced 1	2.53	1.33
1453008_at	Trnp1	TMF1-regulated nuclear protein 1	2.45	2.56
1421882_a_at	Elavl2	ELAV (embryonic lethal, abnormal vision, Drosophila)-like 2 (Hu antigen B)	2.41	2.18
1441894_s_at	Grasp	GRP1 (general receptor for phosphoinositides 1)-associated scaffold protein	2.31	3.55
1440056_at	BB426260		2.19	4.88
1436853_a_at	Snca	synuclein, alpha	2.12	3.93
1418808_at	Rdh5	retinol dehydrogenase 5	2.12	1.65
1418493_a_at	Snca	synuclein, alpha	2.06	3.46
1455180_at	Gcom1	GRINL1A complex locus	1.89	3.45
1447669_s_at	Gng4	guanine nucleotide binding protein (G protein), gamma 4	1.85	1.44
1427344_s_at	Rasd2	RASD family, member 2	1.84	3.66
1438705_at	Cbfa2t3	core-binding factor, runt domain, alpha subunit 2, translocated to, 3 (human)	1.84	4.08
1421883_at	Elavl2	ELAV (embryonic lethal, abnormal vision, Drosophila)-like 2 (Hu antigen B)	1.78	2.54
1432273_a_at	Darc	Duffy blood group, chemokine receptor	1.75	1.28
1424367_a_at	Homer2	homer homolog 2 (Drosophila)	1.73	2.26
1455892_x_at	BB794742		1.72	1.76
1433592_at	Calm1	calmodulin 1	1.66	1.88
1440882_at	Lrp8	low density lipoprotein receptor-related protein 8, apolipoprotein e receptor	1.63	1.61
1418743_a_at	Tesc	tescalcin	1.62	1.28
1418054_at	Neurod4	neurogenic differentiation 4	1.62	1.36
1452204_at	Anks1	ankyrin repeat and SAM domain containing 1	1.61	2.2
1437894_at	Prox1	prospero-related homeobox 1	1.59	1.98
1460241_a_at	St3gal5	ST3 beta-galactoside alpha-2,3-sialyltransferase 5	1.59	1.55
1442347_at	Lrp8	low density lipoprotein receptor-related protein 8, apolipoprotein e receptor	1.59	2
1415935_at	Smoc2	SPARC related modular calcium binding 2	1.59	1.57
1417302_at	Rcor2	REST corepressor 2	1.59	2.16
1434777_at	Mycl1	v-myc myelocytomatosis viral oncogene homolog 1, lung carcinoma derived (avian)	1.58	1.69
1428377_at	Btbd11	BTB (POZ) domain containing 11	1.58	2.14
1456010_x_at	Hes5	hairy and enhancer of split 5 (Drosophila)	1.58	3.82
1436167_at	Shf	Src homology 2 domain containing F	1.57	2.31
1436450_at	D11Bwg0517e	DNA segment, Chr 11, Brigham & Women's Genetics 0517 expressed	1.57	5.77
1449272_at	Cadm3	cell adhesion molecule 3	1.55	1.25
1437422_at	Sema5a	sema domain, seven thrombospondin repeats (type 1 and type 1-like), transmembrane domain (TM) and short cytoplasmic domain, (semaphorin) 5A	1.55	1.61
1429372_at	Sox11	SRY-box containing gene 11	1.53	2.51
1436464_at	LOC100504619	hypothetical LOC100504619	1.53	1.52
1416239_at	Ass1	argininosuccinate synthetase 1	1.52	2.46
1436050_x_at	Hes6	hairy and enhancer of split 6 (Drosophila)	1.52	1.71
1449109_at	Socs2	suppressor of cytokine signaling 2	1.52	2.26
1441706_at	Dscaml1	Down syndrome cell adhesion molecule-like 1	1.51	1.94
1425277_at	Slit1	slit homolog 1 (Drosophila)	1.47	1.99
1448250_at	9030425E11Rik	RIKEN cDNA 9030425E11 gene	1.47	1.32
1434877_at	Nptx1	neuronal pentraxin 1	1.45	2.4
1415978_at	Tubb3	tubulin, beta 3	1.45	1.82
1453125_at	Sox11	SRY-box containing gene 11	1.43	2.81
1450629_at	Lima1	LIM domain and actin binding 1	1.43	2.04
1442074_at	AI447438		0.55	0.67
