# Supplementary material for: Transcriptional Mechanisms of Proneural Factors and REST in Regulating Neuronal Reprogramming of Astrocytes
Source: Cell Stem Cell. 2015 Jul 2;17(1):74–88. doi: 10.1016/j.stem.2015.05.014 (PMC4509553; doi:10.1016/j.stem.2015.05.014)
Supplement: Table S7. Overview of Genes Commonly Regulated by Ascl1ERT2 after OHT at Any Time and Genes Regulated by Ascl1 in Wapinski et al. (2013) — Genes in red are associated with nervous system expression, genes in blue are associated with neuronal expression, and genes in black genes are not directly related to neuronal expression. [file mmc7.xlsx]

## Sheet: Sheet1
		Table S7
		Overview of genes commonly regulated by Ascl1ERT2 after OHT treatment at any time
		and genes regulated by Ascl1 in Wapinski et al., 2013 (at 48 hours), related to Figure S7
Gene Symbol	Gene ID	Description	Common to	Common to	Common to
			4 hours	24 hours	48 hours
1810020D17Rik	66273	adipogenesis associated Mth938 domain containing	X	X
1810041L15Rik	72301	RIKEN cDNA 1810041L15 gene	X	X	X
2610018G03Rik	70415	RIKEN cDNA 2610018G03 gene		X
2610109H07Rik	70433	dorsal inhibitory axon guidance protein		X
6430548M08Rik	234797	RIKEN cDNA 6430548M08 gene	X	X
Acot11	329910	acyl-CoA thioesterase 11		X
Acss1	68738	acyl-CoA synthetase short-chain family member 1			X
Adcy8	11514	adenylate cyclase 8	X
Adra2a	11551	adrenergic receptor, alpha 2a			X
Aldh1a3	56847	aldehyde dehydrogenase family 1, subfamily A3		X
Ankrd33b	67434	ankyrin repeat domain 33B		X
Anks1	224650	ankyrin repeat and SAM domain containing 1	X	X	X
Apc2	23805	adenomatosis polyposis coli 2			X
Ar	11835	androgen receptor		X
Arl4a	11861	ADP-ribosylation factor-like 4A			X
Arsk	77041	arylsulfatase K		X
Ascl1	17172	achaete-scute complex homolog 1 (Drosophila)	X	X
B3gat1	76898	beta-1,3-glucuronyltransferase 1 (glucuronosyltransferase P)			X
B630019K06Rik	102941	novel protein similar to F-box and leucine-rich repeat protein 17 (Fbxl17)			X
Bach2	12014	BTB and CNC homology 2	X		X
BC020535	-	no unique Symbol		X
BC060267	-	no unique Symbol		X
Bcl7a	77045	B cell CLL/lymphoma 7A	X	X	X
Bex1	19716	brain expressed gene 1			X
Bmp7	12162	bone morphogenetic protein 7		X
Brca1	12189	breast cancer 1		X
Brsk2	75770	BR serine/threonine kinase 2		X
Bves	23828	blood vessel epicardial substance		X
C3ar1	12267	complement component 3a receptor 1		X
Cacna2d2	56808	calcium channel, voltage-dependent, alpha 2/delta subunit 2		X
Calcrl	54598	calcitonin receptor-like	X
Cbfa2t3	12398	core-binding factor, runt domain, alpha subunit 2, translocated to, 3 (human)	X	X	X
Ccdc134	76457	coiled-coil domain containing 134	X
Ccdc141	545428	coiled-coil domain containing 141		X
Ccdc162	75973	coiled-coil domain containing 162	X
Ccdc85a	216613	coiled-coil domain containing 85A	X
Ccdc88c	68339	coiled-coil domain containing 88C	X	X
Ccnjl	380694	cyclin J-like		X
Cdc42se1	57912	CDC42 small effector 1		X
Cdk5r1	12569	cyclin-dependent kinase 5, regulatory subunit 1 (p35)	X	X	X
Cerk	223753	ceramide kinase	X	X
Chd7	320790	chromodomain helicase DNA binding protein 7	X
Chrna5	110835	cholinergic receptor, nicotinic, alpha polypeptide 5		X
Chrna7	11441	cholinergic receptor, nicotinic, alpha polypeptide 7		X
Clstn2	64085	calsyntenin 2			X
Col23a1	237759	collagen, type XXIII, alpha 1	X
Coro2b	235431	coronin, actin binding protein, 2B	X	X
Ctrb1	66473	chymotrypsinogen B1		X
Cxcl12	20315	chemokine (C-X-C motif) ligand 12	X	X
Cys1	12879	cystin 1			X
D930015E06Rik	229473	RIKEN cDNA D930015E06 gene	X
Dapk1	69635	death associated protein kinase 1	X
Dbp	13170	D site albumin promoter binding protein		X
Dclk1	13175	doublecortin-like kinase 1			X
Dcx	13193	doublecortin		X	X
Ddx43	100048658	DEAD (Asp-Glu-Ala-Asp) box polypeptide 43	X
Dhcr24	74754	24-dehydrocholesterol reductase	X
Dio2	13371	deiodinase, iodothyronine, type II	X	X
Dll3	13389	delta-like 3 (Drosophila)	X	X	X
Dlx2	13392	distal-less homeobox 2		X
Dlx3	13393	distal-less homeobox 3		X
Dmp1	13406	dentin matrix protein 1		X
Dnahc7b	227058	dynein, axonemal, heavy chain 7B		X	X
Dpysl5	65254	dihydropyrimidinase-like 5		X
Eepd1	67484	endonuclease/exonuclease/phosphatase family domain containing 1		X	X
Efna5	13640	ephrin A5			X
Egln3	112407	EGL nine homolog 3 (C. elegans)		X
Elavl1	15568	ELAV (embryonic lethal, abnormal vision)-like 1 (Hu antigen R)	X	X	X
Enpp2	18606	ectonucleotide pyrophosphatase/phosphodiesterase 2			X
Ephb1	270190	Eph receptor B1		X	X
Esr1	13982	estrogen receptor 1 (alpha)	X
Esyt3	272636	extended synaptotagmin-like protein 3		X
Fam125b	72543	multivesicular body subunit 12B		X
Fgf7	14178	fibroblast growth factor 7		X
Fgfrl1	116701	fibroblast growth factor receptor-like 1		X
Filip1	70598	filamin A interacting protein 1		X
Flrt2	399558	fibronectin leucine rich transmembrane protein 2	X
Fndc5	384061	fibronectin type III domain containing 5		X
Foxc2	14234	forkhead box C2		X	X
Gadd45g	23882	growth arrest and DNA-damage-inducible 45 gamma	X
Gadl1	73748	glutamate decarboxylase-like 1	X
Gcom1	102371	myocardial zonula adherens protein		X
Gdap1	14545	ganglioside-induced differentiation-associated-protein 1			X
Gdpd1	68083	PAK1 interacting protein 1		X	X
Glb1l2	244757	galactosidase, beta 1-like 2		X
Gna14	14675	guanine nucleotide binding protein, alpha 14	X	X	X
Gng4	14706	guanine nucleotide binding protein (G protein), gamma 4		X
Gpm6b	14758	glycoprotein m6b		X
Gpr30	76854	G protein-coupled estrogen receptor 1	X
Gpr85	64450	G protein-coupled receptor 85	X		X
Gramd1c	207798	GRAM domain containing 1C		X
Grin3a	242443	glutamate receptor ionotropic, NMDA3A		X
Grm7	108073	glutamate receptor, metabotropic 7			X
Grpr	14829	gastrin releasing peptide receptor		X	X
Gse1	382034	genetic suppressor element 1	X	X	X
Gstt1	14871	glutathione S-transferase, theta 1		X
H19	14955	H19 fetal liver mRNA	X
Hand1	15110	heart and neural crest derivatives expressed transcript 1		X
Hes6	55927	hairy and enhancer of split 6	X	X	X
Heyl	56198	hairy/enhancer-of-split related with YRPW motif-like	X
Hgf	15234	hepatocyte growth factor	X
Homer2	26557	homer homolog 2 (Drosophila)		X	X
Idua	15932	iduronidase, alpha-L-		X
Iffo1	320678	intermediate filament family orphan 1	X	X
Jam2	67374	junction adhesion molecule 2			X
Kcna5	16493	potassium voltage-gated channel, shaker-related subfamily, member 5			X
Kcna6	16494	potassium voltage-gated channel, shaker-related, subfamily, member 6			X
Kcnt1	227632	potassium channel, subfamily T, member 1		X
Kdm1b	218214	lysine (K)-specific demethylase 1B	X	X
Khnyn	219094	KH and NYN domain containing	X
Kif21b	16565	kinesin family member 21B	X		X
Klf10	21847	Kruppel-like factor 10	X	X	X
Lrp4	228357	low density lipoprotein receptor-related protein 4		X
Lrrc15	74488	leucine rich repeat containing 15	X
Lrrc17	74511	leucine rich repeat containing 17			X
Lrrn1	16979	leucine rich repeat protein 1, neuronal		X
Lrrn4	320974	leucine rich repeat neuronal 4		X
Lrrtm2	107065	leucine rich repeat transmembrane neuronal 2		X
Mapk4	225724	mitogen-activated protein kinase 4		X
Mapk8ip1	19099	mitogen-activated protein kinase 8 interacting protein 1		X
Mcf2l	17207	mcf.2 transforming sequence-like			X
Mchr1	207911	melanin-concentrating hormone receptor 1	X	X
Med27	68975	mediator complex subunit 27		X
Mfsd6	98682	major facilitator superfamily domain containing 6		X
Mgat4a	269181	mannoside acetylglucosaminyltransferase 4, isoenzyme A		X
Mllt11	56772	myeloid/lymphoid or mixed-lineage leukemia (trithorax homolog, Drosophila); translocated to, 11			X
Myo5b	17919	myosin VB		X
Myt1	17932	myelin transcription factor 1		X	X
Nap1l2	17954	nucleosome assembly protein 1-like 2		X
Ncald	52589	neurocalcin delta	X	X
Nefm	18040	neurofilament, medium polypeptide		X	X
Ngfr	18053	nerve growth factor receptor (TNFR superfamily, member 16)		X	X
Nos1	18125	nitric oxide synthase 1, neuronal		X
Nova2	384569	neuro-oncological ventral antigen 2	X
Nrp2	18187	neuropilin 2			X
Odz4	23966	teneurin transmembrane protein 4	X
Olfm1	56177	olfactomedin 1		X	X
Onecut2	225631	one cut domain, family member 2		X	X
Parm1	231440	prostate androgen-regulated mucin-like protein 1			X
Pde1c	18575	phosphodiesterase 1C		X	X
Pde2a	207728	phosphodiesterase 2A, cGMP-stimulated		X	X
Peli2	93834	pellino 2			X
Per3	18628	period circadian clock 3		X
Pfkp	56421	phosphofructokinase, platelet	X
Phtf2	68770	putative homeodomain transcription factor 2			X
Phyhd1	227696	phytanoyl-CoA dioxygenase domain containing 1			X
Plekhb1	27276	pleckstrin homology domain containing, family B (evectins) member 1			X
Plk3	12795	polo-like kinase 3		X
Plxna2	18845	plexin A2	X
Plxnd1	67784	plexin D1		X	X
Pnmal2	434128	PNMA-like 2	X	X
Ppp1r16b	228852	protein phosphatase 1, regulatory (inhibitor) subunit 16B		X
Prex2	109294	phosphatidylinositol-3,4,5-trisphosphate-dependent Rac exchange factor 2	X	X
Pxn	19303	paxillin		X
Ramp2	54409	receptor (calcitonin) activity modifying protein 2			X
Rap1gap2	380711	RAP1 GTPase activating protein 2	X
Rassf5	54354	Ras association (RalGDS/AF-6) domain family member 5	X	X
Rcor2	104383	REST corepressor 2		X	X
Rgr	57811	retinal G protein coupled receptor		X
Rgs16	19734	regulator of G-protein signaling 16	X
Rhoj	80837	ras homolog gene family, member J			X
Rimbp3	239731	RIMS binding protein 3		X	X
Rnf122	68867	ring finger protein 122	X	X	X
Rnft1	76892	ring finger protein, transmembrane 1	X
Rps6ka1	20111	ribosomal protein S6 kinase polypeptide 1		X
Rsph4a	212892	radial spoke head 4 homolog A (Chlamydomonas)		X
Rybp	56353	RING1 and YY1 binding protein	X	X	X
Sema5b	20357	sema domain, seven thrombospondin repeats (type 1 and type 1-like), transmembrane domain (TM) and short cytoplasmic domain, (semaphorin) 5B	X
Shb	230126	src homology 2 domain-containing transforming protein B	X		X
Shf	435684	Src homology 2 domain containing F		X	X
Shisa2	219134	shisa homolog 2 (Xenopus laevis)	X	X	X
Slc26a2	13521	solute carrier family 26 (sulfate transporter), member 2	X	X
Slc8a3	110893	solute carrier family 8 (sodium/calcium exchanger), member 3		X
Smoc1	64075	SPARC related modular calcium binding 1		X
Sox8	20681	SRY-box containing gene 8	X	X
Spata2L	78779	spermatogenesis associated 2-like		X
Spg11	214585	spastic paraplegia 11			X
Spns2	216892	spinster homolog 2			X
Srl	106393	sarcalumenin			X
Srpk3	56504	serine/arginine-rich protein specific kinase 3		X
Steap3	68428	STEAP family member 3			X
Steap4	117167	STEAP family member 4			X
Susd5	382111	sushi domain containing 5		X
Sv2b	64176	synaptic vesicle glycoprotein 2 b	X
Syn2	20965	synapsin II	X	X
Synm	233335	synemin, intermediate filament protein		X	X
Tbc1d8	54610	TBC1 domain family, member 8	X	X	X
Tbc1d9	71310	TBC1 domain family, member 9		X	X
Tcfl5	277353	transcription factor-like 5 (basic helix-loop-helix)		X
Tgfbr1	21812	transforming growth factor, beta receptor I			X
Tgm2	21817	transglutaminase 2, C polypeptide	X	X	X
Tiam1	21844	T cell lymphoma invasion and metastasis 1	X
Tmcc3	319880	transmembrane and coiled coil domains 3	X	X
Tmed7	66676	transmembrane emp24 protein transport domain containing 7	X
Tmem88b	320587	transmembrane protein 88B		X
Tnr	21960	tenascin R			X
Traf4	22032	TNF receptor associated factor 4	X
Tspan14	52588	tetraspanin 14		X
Tspan18	241556	tetraspanin 18		X
Ube2ql1	76980	ubiquitin-conjugating enzyme E2Q family-like 1			X
Vash2	226841	vasohibin 2		X
Wnk2	75607	WNK lysine deficient protein kinase 2		X	X
Wnt4	22417	wingless-related MMTV integration site 4		X
Zbtb46	72147	zinc finger and BTB domain containing 46			X
Zc3h12c	244871	zinc finger CCCH type containing 12C		X
Zfp238	30928	zinc finger and BTB domain containing 18		X
Zfp277	246196	zinc finger protein 277	X
Zfp36l1	12192	zinc finger protein 36, C3H type-like 1			X
Zfp423	94187	zinc finger protein 423	X
Zfp467	68910	zinc finger protein 467		X
Zfp711	245595	zinc finger protein 711			X
Zswim6	67263	zinc finger SWIM-type containing 6		X
